# Supplementary material for: Differential regulation of cytotoxicity pathway discriminating between HIV, HCV mono- and co-infection identified by transcriptome profiling of PBMCs
Source: Virol J. 2015 Jan 27;12:4. doi: 10.1186/s12985-014-0236-6 (PMC4312599; doi:10.1186/s12985-014-0236-6)
Supplement: Additional file 1: — Clinical profiles of study subjects. The table listing the clinical profiles of study subjects. [file 12985_2014_236_MOESM1_ESM.xls]

## Sheet: addfile1.clinical
Additional file 1: Clinical profiles of study subjects
Subject ID	Group	Age	Gender	CD4 cells/µL	HIV VL copies/ml	HCV VL UI/ml	ART	Liver fibrosis	ALT	AST
coinfec1	HH	54	Female	1484	66	346000	No	F0-1	53	52
coinfec2	HH	53	Female	1124	68	350000	No	F0-1	18	24
coinfec3	HH	39	Male	1395	1135		No	F0-1	44	36
coinfec4	HH	41	Male	836	1520			F0-1	18	21
coinfec5	HH	52	Male	430	5031	15600	No	F0-1
coinfec6	HH	49	Male	640	<50	<10	No	F0-1	19	25
coinfec7	HH	54	Male	420	<50	<600	No	F0-1
coinfec8	HH	51	Female	840	<50	369000	No	F0-1	37	28
coinfec9	HH	48	Female	2145	<50	42000000	No	F0-1	19	29
coinfec10	HH	50	Male	1216	<50	<10	No	F0-1	17	21
HIV1	HIV	51	Male	665	<400		No
HIV2	HIV	48	Male	650	1820		No
HIV3	HIV	50	Male	1012	<400		No
HIV4	HIV	46	Male	624	157		No
HIV5	HIV	55	Female	798	<400		No
HIV6	HIV	43	Female	552	1350		No
HIV7	HIV	52	Female	768	63		No
HCV1	HCV	46	Female			15800
HCV2	HCV	53	Male			199000
HCV3	HCV	48	Female			251000
HCV4	HCV	51	Male			316000
HCV5	HCV	49	Male			1990000
ctrl1	controls	41	Female
ctrl2	controls	53	Male
ctrl3	controls	54	Female
ctrl4	controls	49	Male
ctrl5	controls	51	Male
coinfec1-10: HIV/HCV co-infected patients; HIV1-7: HIV mono-infected patients; HCV1-5: HCV mono-infected patients; ctrl1-5: healthy controls.
ART: antiretroviral therapy; ALT: alanine transaminase; AST: aspartate transaminase.
