# Supplementary material for: Differential regulation of cytotoxicity pathway discriminating between HIV, HCV mono- and co-infection identified by transcriptome profiling of PBMCs
Source: Virol J. 2015 Jan 27;12:4. doi: 10.1186/s12985-014-0236-6 (PMC4312599; doi:10.1186/s12985-014-0236-6)
Supplement: Additional file 2: — Differentially expressed genes derived from the comparisons of HH, HIV, or HCV versus CTR. The list of differentially expressed genes for the comparisons of HH, HIV, or HCV versus CTR. [file 12985_2014_236_MOESM2_ESM.xlsx]

## Sheet: HHvsCTR
Additional file 2: Table 1: Differentially expressed genes for HH (co-infection) versus CTR
ProbeID	Symbol	logFC	P.Value	FDR
4540239	DEFA1	-5.89623	4.76356e-11	1.05829e-07
2480600	DEFA1B	-5.54498	3.22681e-11	9.94923e-08
2970747	DEFA3	-5.52819	1.56191e-10	2.51286e-07
2030142	CLC	-4.83672	2.24655e-13	2.30893e-09
2640286	HBA2	-4.02261	9.28741e-06	0.000481275
770400	LOC653600	-3.87599	8.44092e-09	3.81845e-06
3440739	HBB	-2.97758	0.000133661	0.00321284
6280326	HDC	-2.93631	4.39661e-07	5.53309e-05
6020273	RPS4Y2	-2.66574	0.000198506	0.00422689
6550164	DEFA4	-2.53036	7.19592e-09	3.52177e-06
6180427	G0S2	-2.52415	0.00517748	0.0377243
4290047		-2.28493	3.83568e-07	5.03257e-05
1770603	TCN1	-2.19973	1.99777e-07	3.32959e-05
1030431	ACSL1	-2.18096	4.49558e-05	0.00152321
4670681	RAB12	-2.15257	3.46543e-07	4.7236e-05
990543	SFRS11	-2.14615	1.33143e-08	5.54758e-06
2750678	LOC729021	-2.1022	2.621e-06	0.000205632
460164	FTHL11	-2.09513	7.48351e-07	8.39051e-05
4120039	FTHL2	-2.07679	6.4687e-08	1.53423e-05
5900397	NME2	-2.03397	1.03441e-09	7.59376e-07
7100161	VNN2	-2.03142	1.14851e-05	0.00056841
5700070	ALPL	-2.0269	0.000868539	0.0114005
4780075	CEACAM8	-2.00529	1.3757e-05	0.000646069
2230379	NAMPT	-1.98663	0.00328736	0.0278306
2000367	LOC647436	-1.98116	6.58926e-12	2.53958e-08
1240424	ANP32A	-1.96334	2.74465e-10	3.25484e-07
5560136	BRWD2	-1.9312	5.03096e-05	0.00163801
70008	NCF2	-1.91908	3.2937e-07	4.55402e-05
5860075	CAMP	-1.91838	0.000658387	0.00941998
7210114	FCGR3B	-1.88489	1.73825e-05	0.000763469
1850093	DGKD	-1.853	6.13646e-13	4.73014e-09
5720156	SF1	-1.84611	4.73754e-06	0.000311455
6940619	2002-09-01	-1.82759	4.9585e-08	1.30671e-05
7160008	LOC728499	-1.81696	1.15532e-07	2.24038e-05
2060400	NKTR	-1.81442	4.28004e-07	5.45316e-05
6350343	HNRPH1	-1.80083	1.18931e-07	2.25269e-05
580255	AIM1	-1.78628	2.03126e-10	2.75086e-07
6450139	FTHL3	-1.77788	5.75625e-06	0.000350756
4860431	NBPF14	-1.75991	4.65166e-10	4.78082e-07
130369	DDX3Y	-1.74552	3.49413e-06	0.000245969
4390079	SAMSN1	-1.73278	0.000215098	0.00442976
2260600	CHPT1	-1.72857	3.57905e-06	0.000249667
3180528	MMP9	-1.72474	0.00151823	0.0164309
2370528		-1.71984	8.67871e-05	0.00243043
6770131	OLFM4	-1.71097	0.000543786	0.00824924
3830136	NACAP1	-1.69722	5.72086e-09	2.93985e-06
4220600	PABPC3	-1.6964	9.06908e-10	6.99068e-07
5290433		-1.69238	9.33298e-05	0.00254208
3370762	LOC401357	-1.67937	6.90186e-05	0.00205408
1500309		-1.67616	6.37518e-07	7.36202e-05
1740451	IL1R2	-1.67563	0.00102142	0.0125873
4260187	CRTC2	-1.66788	5.86869e-05	0.00183147
4210113	CMTM2	-1.65593	3.06983e-05	0.00114591
3190133	FTHL12	-1.63065	3.07857e-08	9.58804e-06
4260347	ARRB2	-1.62056	3.65372e-07	4.91944e-05
6020630	MMP25	-1.61374	0.00178886	0.018416
6280524	CCNL1	-1.60748	9.66402e-05	0.00260154
1940504	FKBP1A	-1.60384	4.48729e-08	1.19273e-05
7650209	BMF	-1.59172	9.28205e-05	0.00253493
2190411	PRKCB1	-1.57822	4.70414e-11	1.05829e-07
540368	GAB2	-1.56737	0.00303816	0.0263356
940386	TXNL1	-1.56255	3.86876e-09	2.12887e-06
1050482	CD46	-1.56247	8.1029e-11	1.56148e-07
4040022	CD86	-1.55697	3.64944e-05	0.00131299
2340743	CPA3	-1.55695	2.76574e-07	4.04761e-05
2030482	ASAH1	-1.55252	7.28826e-05	0.00213611
6960594	ANXA11	-1.5518	6.07466e-07	7.15852e-05
5130750	HHEX	-1.54724	8.17122e-05	0.00232206
5670091	LOC399744	-1.54371	1.49371e-06	0.000133883
7320424	HNRPA1L-2	-1.53566	3.56575e-08	1.04812e-05
3420164	CLEC7A	-1.53412	0.000230315	0.00466804
1450577		-1.52845	7.59188e-06	0.000420411
3990202	HMGB1L1	-1.5276	1.22868e-07	2.30999e-05
460753	APLP2	-1.52753	9.4445e-10	7.1025e-07
1850288	ZC3H7A	-1.52502	9.09786e-08	1.89537e-05
3450463	ARRDC4	-1.52475	0.000522126	0.00802929
1980594	FTHL8	-1.51013	1.48138e-08	5.78171e-06
5340020		-1.50484	4.40204e-06	0.000294421
6900520	LOC651309	-1.50146	9.83385e-05	0.00261837
4070661	AZIN1	-1.50055	0.000884277	0.0115331
3830601	SLC2A11	-1.48432	0.00107259	0.0129946
3140047	CROP	-1.47669	2.66382e-06	0.000206914
6560072		-1.47622	0.000840355	0.01113
620047	BNIP3L	-1.47239	2.18889e-05	0.000898815
1440129	LOC644931	-1.46848	5.80094e-05	0.00181769
1450600	GOLGA6B	-1.46551	1.16508e-06	0.000112274
6280008	HSD17B11	-1.45959	2.26305e-06	0.000182184
3290669	SFRS12	-1.45383	3.34586e-05	0.00122231
4220307	LOC647673	-1.44181	1.18962e-11	4.07551e-08
6130259	LOC402644	-1.44045	2.01683e-06	0.000166716
5420538	TP53INP1	-1.43991	9.25833e-07	9.8097e-05
1850687	PRKY	-1.43526	0.00158102	0.0169262
2680082	RPL7	-1.43353	3.76912e-10	4.15048e-07
830639	LOC653778	-1.43085	7.75288e-05	0.00222816
7380477	BCL2A1	-1.42651	2.6393e-05	0.0010275
730142	LOC643287	-1.41909	4.20614e-08	1.15793e-05
6250615	PGLYRP1	-1.41848	3.56815e-06	0.000249471
3940364	LOC347376	-1.41679	2.35553e-08	8.16045e-06
1770541	SERP1	-1.41517	2.67519e-09	1.61734e-06
2100136	CIR1	-1.41379	9.20671e-05	0.00252554
2140202	ERMN	-1.41356	3.90486e-05	0.00138868
1440100	MBD2	-1.41069	1.02022e-07	2.01644e-05
2100368	GOLT1B	-1.41011	5.25332e-06	0.000333572
1070612	DVL3	-1.40619	4.90344e-07	6.0718e-05
3870221	UBE2A	-1.39885	0.00212866	0.0207765
5820202	LOC644131	-1.39826	5.24718e-08	1.37107e-05
2750424	TCP1	-1.39282	8.60697e-07	9.21454e-05
6370717	GNG10	-1.39162	1.71095e-07	2.99797e-05
1340746	SLC45A3	-1.38747	1.74665e-05	0.00076498
7100392	P704P	-1.38687	2.51042e-07	3.75746e-05
2360189	AFF4	-1.385	2.67889e-06	0.000206914
3850278	LOC641849	-1.38022	2.86249e-06	0.000216853
4390398	LCN2	-1.38022	0.00419849	0.0329562
3850059	LMO2	-1.3793	3.5638e-06	0.000249471
6620368	NAT13	-1.37773	8.48522e-08	1.81684e-05
1340681	FGFR1OP2	-1.37584	3.93557e-09	2.12887e-06
3400332	RHOB	-1.36598	3.63449e-05	0.00130914
7610187	ATF4	-1.36568	0.000772749	0.0105286
6580121	MID1IP1	-1.36457	1.74434e-05	0.00076498
1990717	C1ORF63	-1.36349	8.41423e-06	0.000453511
610678	ERF	-1.36065	0.000393568	0.00669255
2140121	BASP1	-1.3594	0.00106951	0.0129624
670091	ORM1	-1.35872	0.000639525	0.00926621
1230278	LOC440348	-1.35569	6.29817e-07	7.33956e-05
540010	ZNF655	-1.3541	1.1365e-08	4.86689e-06
6370156	PPP1R15B	-1.34887	2.00265e-05	0.000841249
1850593	AP1G1	-1.34722	0.000120966	0.00302984
3170332		-1.34708	7.41838e-05	0.00215581
3060358		-1.34257	0.000112714	0.0028793
3800762	MAP3K2	-1.34039	0.000648711	0.00932047
4200672	STRAP	-1.33969	5.08565e-05	0.00164885
130703	CCNDBP1	-1.33812	2.52493e-10	3.11405e-07
2230279	TOP1P2	-1.33661	4.89975e-05	0.00161118
1010487	BTG2	-1.33415	0.000136809	0.00326742
2630674		-1.33377	1.27277e-06	0.000118536
6130079	RPL7A	-1.33203	1.4461e-08	5.76979e-06
4810674	ZFAND6	-1.33177	1.833e-07	3.12249e-05
4560154	KIAA0831	-1.33025	3.1562e-05	0.00116825
6580064	C14ORF19	-1.32054	4.37761e-07	5.53176e-05
2940201	C18ORF32	-1.3199	3.58542e-08	1.04812e-05
2970315	RNPC3	-1.31962	1.2366e-07	2.31079e-05
1500735	CTSG	-1.31671	0.00150902	0.0163657
6980154	GRINL1A	-1.31556	0.000204077	0.0043039
2260025	LOC730746	-1.31492	6.71098e-06	0.000391893
2810291	STK17B	-1.31209	0.000128616	0.00314233
610750	MCL1	-1.3115	7.82033e-07	8.61158e-05
3370102		-1.31124	0.000170994	0.00379845
6620356	ARPP19	-1.30847	2.60157e-08	8.66787e-06
4070246		-1.30831	0.0062181	0.0424259
940725	NFATC1	-1.30746	1.03722e-08	4.50432e-06
2570139	TARDBP	-1.30441	9.95713e-07	0.00010246
130037	PHF5A	-1.30424	2.88703e-08	9.1769e-06
2680343		-1.30189	0.000365696	0.00641018
7650497	ELANE	-1.29534	0.00181413	0.0185955
2810280	SLC6A6	-1.29521	0.000633427	0.00919945
5670674	MME	-1.294	0.00176733	0.0182722
7320209	LOC728127	-1.29377	5.48845e-07	6.66242e-05
4860204	ACIN1	-1.29333	1.04899e-07	2.0601e-05
990474	TAF9	-1.29008	7.90183e-10	6.7677e-07
5270187	FAM168B	-1.28913	3.97562e-05	0.00140357
6130438	GSTCD	-1.28778	8.98924e-10	6.99068e-07
4920437		-1.28604	3.34285e-06	0.000240257
1510722	RNF130	-1.28301	1.1909e-07	2.25269e-05
3780544	SF3B14	-1.28051	7.17418e-09	3.52177e-06
1770142	DNAJC2	-1.27645	2.53325e-07	3.77332e-05
840156		-1.27621	1.03352e-06	0.0001038
6860615	LOC147804	-1.27549	3.64051e-08	1.04905e-05
1980092	CSGALNACT2	-1.27386	4.82619e-05	0.00159492
6290608	FYTTD1	-1.27358	0.00102538	0.012616
3990292	KLF10	-1.27105	1.61601e-09	1.07639e-06
6060240	RICTOR	-1.27016	1.49081e-07	2.67246e-05
4290110	CYP4F3	-1.27015	0.00385	0.0310398
3990674	SSFA2	-1.26987	2.0839e-05	0.000867112
1570048	PIK3R5	-1.26916	6.7623e-06	0.000394144
1500524	PHC2	-1.2687	0.000945005	0.0120055
2030180		-1.26518	0.00455048	0.0346774
450608	QRICH1	-1.26419	5.01056e-06	0.00032456
3170707	ROCK1	-1.2639	2.93842e-06	0.000219904
5310240	PHF1	-1.25879	1.53896e-05	0.000691701
1430152	SCML1	-1.24991	0.00466571	0.0351645
2810255	CSAD	-1.24984	9.18018e-05	0.0025205
3460201	ADIPOR1	-1.24843	0.000168871	0.00377292
2370168		-1.24812	0.00202429	0.0200369
3190348	LOC440927	-1.24576	1.70106e-12	8.84954e-09
1940008	LOC644330	-1.23676	1.98664e-06	0.000165105
2000142	LENG8	-1.23656	1.14315e-06	0.00011154
1190463	PNPLA2	-1.23643	0.000282426	0.00539531
4250427	ZNF493	-1.23363	3.22235e-07	4.50003e-05
1580653	SLC12A6	-1.23214	0.000333808	0.00602241
1230289	ADD1	-1.23148	3.19726e-09	1.89579e-06
6330487	SULF2	-1.22873	6.94051e-06	0.000399994
6110494	GNAQ	-1.22649	8.4729e-09	3.81845e-06
1090692	GPBP1	-1.22303	1.93198e-06	0.000161871
3870706	FURIN	-1.22165	8.43946e-05	0.00238116
6620278	ADI1	-1.22164	3.08894e-06	0.000226765
6580717	ZMYND15	-1.21446	0.00521497	0.0378783
6040379	ZBTB11	-1.21411	2.28534e-05	0.000925939
6400639	MGC18216	-1.21347	3.88358e-07	5.06126e-05
5700743	EED	-1.21112	2.99241e-06	0.00022179
1940100	TMEM184B	-1.21085	8.47063e-05	0.00238516
5570543	AFTPH	-1.21054	1.6527e-10	2.51286e-07
6940201	NUP54	-1.20867	0.000173471	0.00382362
1660541	ESRRA	-1.20527	1.31871e-07	2.41203e-05
2360471	H2AFY	-1.20493	1.71899e-06	0.000148049
6560609	CNOT8	-1.20463	1.22239e-06	0.00011622
1050168	PI3	-1.20424	0.00516394	0.0376495
4050541	HMGN2	-1.2018	1.71148e-10	2.51286e-07
20370		-1.20047	8.50395e-09	3.81845e-06
2810678	PRPF4B	-1.19998	3.24006e-07	4.50003e-05
3400468	RAP1A	-1.19992	2.04708e-05	0.000855254
6380672	CA4	-1.1997	0.00313049	0.0269315
3140288	MAN2A2	-1.19774	5.88153e-05	0.00183362
5570279	HIST1H1C	-1.19381	0.00215941	0.020974
780626	NBPF3	-1.19228	7.81702e-08	1.76055e-05
3870537	CD302	-1.19203	7.92937e-06	0.000434256
7320707	LOC654103	-1.19146	0.000857165	0.0112922
3130768	GOLGB1	-1.19029	1.39954e-05	0.000652831
5050553	MKNK2	-1.19023	0.000301992	0.0056126
2450563	FNIP1	-1.19018	0.00154403	0.0166284
4390220	TMEM189-UBE2V1	-1.18861	2.48976e-05	0.000984188
3850136	CLCN6	-1.18837	0.000129143	0.00314391
460386	PTMA	-1.18824	1.27636e-06	0.000118536
2360136	LOC440926	-1.18491	8.36648e-06	0.000451775
2000682		-1.18147	1.32207e-07	2.41203e-05
5820521	PTBP2	-1.18044	0.00229537	0.0218571
2320053	SAP30L	-1.18042	4.33481e-06	0.000291823
7000079	C13ORF18	-1.17676	0.00427909	0.0333042
4730703	CYTH1	-1.17512	6.19808e-07	7.26637e-05
1240192	CSNK1G2	-1.17471	0.000258495	0.00510146
2030358	WDR26	-1.17272	0.000289552	0.00546708
6520739	PPM1B	-1.17086	1.29611e-05	0.00062156
4070228		-1.17074	8.4842e-07	9.11475e-05
2320133	TXNRD1	-1.17018	3.91121e-06	0.000267988
1240504	JMJD1A	-1.16823	0.000370384	0.00646662
830445	FLJ11783	-1.16779	6.97336e-08	1.61661e-05
540403	LRP5L	-1.16443	0.00235505	0.0222195
2470408	MAP3K7IP2	-1.1638	3.79252e-07	4.99722e-05
6450661	ANKRD20A1	-1.16144	9.74546e-05	0.00261462
7160139	LOC389293	-1.16039	0.000898354	0.0116041
6020066	LOC651202	-1.15919	5.52007e-08	1.41834e-05
360626	CMIP	-1.15806	2.50666e-05	0.000987073
540274	ZDHHC18	-1.15573	0.000208646	0.00435185
1410309	LOC200030	-1.15363	4.33772e-09	2.30595e-06
1820274	HERC1	-1.15316	7.7066e-06	0.000424317
6280521	LOC648399	-1.14836	1.87571e-06	0.000158016
1570497	PTK2B	-1.14762	3.70064e-09	2.113e-06
5290369	USP32	-1.14761	6.86711e-07	7.78432e-05
2650300	P2RY13	-1.1465	2.9438e-05	0.00111781
3310091	TREM1	-1.14631	0.00733393	0.0473961
4890743	IQSEC1	-1.14542	0.0025673	0.0235371
3060379	SEC14L1	-1.14499	0.000228475	0.00463763
1580544	PIGH	-1.1435	3.68891e-05	0.0013241
2970097	C14ORF11	-1.14273	9.62551e-07	0.000100265
5050047	KIAA1967	-1.14205	3.88539e-06	0.000267407
3890747	LOC158345	-1.14017	2.97356e-08	9.35549e-06
6510164	ATP2B1	-1.13999	5.89673e-08	1.44297e-05
7400673	ATP6V0B	-1.13958	2.35388e-05	0.000947481
4050102	RAB11FIP1	-1.13908	0.000387756	0.00664574
3450220	PPP1R12C	-1.13883	1.00202e-06	0.000102642
5090288	SALL3	-1.13856	2.2304e-07	3.53346e-05
1230164		-1.13794	0.00168238	0.0176799
130215	CCNG2	-1.13747	9.33207e-07	9.85397e-05
7400377	CEACAM6	-1.13713	8.65591e-06	0.000462753
360719	CD44	-1.13675	0.00200111	0.0199033
5860037	UBR4	-1.13509	2.08815e-08	7.4865e-06
3190189	TTRAP	-1.13339	5.80878e-08	1.44297e-05
3130669	SATB1	-1.13267	6.30812e-07	7.33956e-05
2190671	CCR3	-1.12892	7.71672e-07	8.55754e-05
2760189	LOC613037	-1.12536	0.000172932	0.00381949
1820619	LOC388122	-1.12376	4.19641e-08	1.15793e-05
5130300	MRPL47	-1.12331	6.29642e-05	0.00192788
7200279	TPP2	-1.12321	8.33545e-08	1.80991e-05
1010608	MLL3	-1.12317	5.62811e-05	0.00178164
6620681	TMEM176B	-1.12145	0.000821361	0.0109883
1070593	KLHL2	-1.12123	0.000147305	0.0034408
7330053	HLA-F	-1.11983	9.38272e-07	9.86805e-05
1940300	VAPA	-1.11896	7.25171e-06	0.00041026
840630	USP6	-1.11819	5.69915e-06	0.000348735
6980370	IRF4	-1.11768	5.05105e-05	0.00164282
2140706	NARG1L	-1.11411	4.26241e-05	0.00147056
1340639	LOC400652	-1.11294	3.25365e-06	0.000236047
7000376	C20ORF191	-1.11255	1.60226e-08	6.09907e-06
5270086	LOC645317	-1.11109	0.000132185	0.00319158
6980541	TIMP2	-1.11065	0.0002991	0.00558155
450195	2007-09-01	-1.10965	7.7435e-07	8.55754e-05
4280608	PHF3	-1.10922	2.45785e-06	0.000195821
5550367	LTF	-1.10855	5.4785e-06	0.000339876
4220037	DCTN6	-1.10584	0.000413248	0.00692106
830189	SNW1	-1.10514	1.41462e-05	0.00065735
3890136	VTI1B	-1.10321	6.93361e-07	7.83091e-05
650315	ETF1	-1.10285	0.00423195	0.0330757
6450538	TCERG1	-1.10231	5.51899e-07	6.67321e-05
2510022	LOC643997	-1.10134	5.03328e-07	6.18291e-05
5130543	SON	-1.10104	8.21434e-05	0.00232787
4280348	RNF166	-1.1002	3.31164e-05	0.0012133
6760192	CHP	-1.09788	1.28317e-05	0.000617224
6330491	MED23	-1.09646	0.00388259	0.031175
5130661	FAM105A	-1.09513	3.78638e-06	0.00026294
1030593	OS9	-1.09489	5.29797e-10	5.26943e-07
4610349	RANBP9	-1.09426	2.14857e-07	3.48668e-05
3130674		-1.09225	1.3128e-05	0.000626586
1500201	HNRPC	-1.09151	1.28623e-06	0.000119004
3830170	CBX4	-1.09135	0.00116864	0.0138058
830039	ERGIC1	-1.09088	3.22869e-07	4.50003e-05
4540273	HERC3	-1.09063	1.9714e-07	3.30349e-05
5390349	FLJ32679	-1.09062	4.73144e-06	0.000311455
3180463	LOC649801	-1.09005	2.47286e-05	0.000981283
1820746	NPHP3	-1.08924	1.2488e-06	0.00011775
6520630	PIK3R1	-1.08779	0.00015276	0.00351497
150092	RBM33	-1.08667	1.72829e-05	0.000760174
2810731	CENPC1	-1.08252	1.46582e-05	0.000668575
3370736	SOX4	-1.08166	5.31925e-05	0.0017031
2360470	MS4A2	-1.08129	8.97554e-10	6.99068e-07
6760209	BCLAF1	-1.07871	0.000210707	0.00437784
4890195	COPS2	-1.07787	0.00158772	0.0169568
5890386	LOC642103	-1.07619	0.00044597	0.0072455
7210259	ANAPC1	-1.07599	0.000110784	0.00284177
5310634	FASN	-1.07453	0.00158502	0.0169424
3180324	FLJ10213	-1.07265	0.00319385	0.0273316
2630138	SUMO1	-1.07243	3.04985e-05	0.00114121
6450541	PXN	-1.07195	7.69736e-07	8.55754e-05
7040475	SPOPL	-1.07124	5.55114e-05	0.00175908
4180204	NCOR2	-1.06966	9.37859e-05	0.00254775
3390152	PRKDC	-1.06915	1.81948e-08	6.60001e-06
1470543	FOSL2	-1.0683	0.00428344	0.0333171
7210382	USF2	-1.06574	1.34917e-06	0.00012271
3800470	MBOAT7	-1.06346	0.000136515	0.00326291
3140553	SAR1A	-1.06344	0.0002954	0.00553346
2340082	IFRD1	-1.06229	0.000113836	0.00289835
2070088	HLA-G	-1.06199	2.04709e-07	3.39343e-05
1110736	CSNK1D	-1.06193	0.00328547	0.0278223
7560435	XKR8	-1.06126	1.33075e-05	0.00062931
940424	RYK	-1.05806	2.37617e-05	0.000952722
3390220	FLJ38973	-1.05576	1.13002e-06	0.00011061
730440	RELB	-1.05563	0.00571513	0.0402316
1770592	RPGR	-1.05435	1.25776e-07	2.33617e-05
5090373	LOC647195	-1.05394	8.29499e-08	1.80991e-05
4010196	GATA2	-1.0537	1.91912e-06	0.000161232
450762	FCGR2A	-1.05344	0.000150745	0.00348975
650427	ALDOB	-1.05338	7.14525e-06	0.000406475
2120731	SRPK2	-1.05214	2.48274e-08	8.50558e-06
5960221	ISCA1	-1.0501	0.000207789	0.00434061
3850561	F11R	-1.04993	4.72113e-05	0.00157421
4260152	TOMM40L	-1.04907	0.000877612	0.0114951
4290349	LOC643949	-1.04854	2.66398e-08	8.73815e-06
2000398	EIF5	-1.04822	0.00206879	0.0203532
1820600	HMGB1	-1.04736	6.42918e-05	0.00194796
1940053	ATP2A2	-1.04686	0.000907839	0.0116923
2970594	MYADM	-1.04355	0.00181932	0.0186053
6480121	CRCP	-1.04346	0.00576194	0.040432
1440121	LOC645968	-1.04331	0.000115363	0.00292757
4390360	PARP6	-1.04253	0.000119635	0.00300716
2490204	QTRTD1	-1.04227	7.86061e-08	1.76055e-05
6250487	CD9	-1.04196	0.000397624	0.00673253
2340324		-1.041	0.00591586	0.0411005
2060241	EIF3A	-1.04078	3.47806e-06	0.000245787
670603	PLAGL1	-1.0394	5.69264e-08	1.43283e-05
4390241	BCL2L11	-1.03873	0.0018424	0.0187481
840358	EXOSC10	-1.03861	2.51335e-06	0.000199189
6960075		-1.03811	6.92377e-06	0.000399994
2640554	EEF1B2	-1.03655	1.13505e-07	2.21499e-05
830164	ZFP36L1	-1.03539	6.13557e-05	0.00189708
430142	HSPA4	-1.03483	6.50761e-07	7.43145e-05
6770634	USP8	-1.03467	4.90428e-06	0.000319479
2940730	ADAM9	-1.03236	0.000792173	0.0107316
4490053	IL10RA	-1.03154	5.53505e-06	0.000341893
6270114	CSF3R	-1.03029	0.000305804	0.00566638
1240440	TXNIP	-1.03014	8.44113e-06	0.000453511
4540356	UFM1	-1.02987	8.62058e-08	1.83309e-05
2120086	KDM3B	-1.02906	9.65671e-08	1.97182e-05
7000019	SEC24B	-1.02881	0.000520798	0.00801286
1470470	GPR97	-1.02878	0.000664059	0.00947913
4050349	RAB6A	-1.02746	1.81987e-07	3.11733e-05
1430427	SNORD16	-1.02728	2.74304e-07	4.04671e-05
6380379	ZNF703	-1.02701	0.00244474	0.0227398
4570292	PHF12	-1.02598	0.00163806	0.0173256
1500136	MTMR3	-1.02557	6.08288e-07	7.15852e-05
3780228	TRAF5	-1.02494	1.07819e-05	0.000540549
4200575	VAMP2	-1.02434	0.000379428	0.00657241
4200414	PSPC1	-1.02421	0.000741694	0.0102138
460373	LACTB	-1.02367	0.000258722	0.00510146
4200725	HLA-DRB6	-1.02283	2.07448e-07	3.40226e-05
3180131	LOC389672	-1.02272	3.22341e-07	4.50003e-05
2340347	AGTPBP1	-1.02189	0.00157984	0.0169195
2690707	MARS	-1.02157	3.83731e-08	1.08541e-05
2070593	CCDC45	-1.02117	0.00490591	0.0363601
5310114	MBTPS1	-1.01978	3.44751e-06	0.000245249
3120279	PRKAG2	-1.01978	7.76132e-05	0.00222816
5860465	USP9Y	-1.01664	0.000122042	0.00304794
2850021	QSOX1	-1.01596	0.000693584	0.00980077
6290328	MAFG	-1.01553	0.00560329	0.0396981
1110091	TIAL1	-1.01466	7.59475e-06	0.000420411
840253	ALDH2	-1.01433	0.000101419	0.00266814
450152	EIF1AD	-1.01355	4.04742e-05	0.00142297
3180020	COPS8	-1.01296	7.70609e-06	0.000424317
4180379	SFRS8	-1.01272	2.30955e-07	3.56052e-05
7150608	CXORF40B	-1.01232	8.83603e-05	0.00245886
4850161	LOC728844	-1.0113	2.68432e-06	0.000206914
2370128	DIRC2	-1.01124	0.0032185	0.0274603
2470187	CS	-1.01016	8.05204e-07	8.77274e-05
6270605	LOC649946	-1.00922	5.46858e-07	6.66242e-05
2900327	IL8RB	-1.00624	0.00140742	0.0156426
1980403	ZNF395	-1.00308	0.00121806	0.0141829
5550615	LOC440354	-1.00279	3.82204e-06	0.000264226
20010	CARS	-1.00216	4.05059e-10	4.30662e-07
5810398	SPI1	-1.00178	0.0017724	0.0183048
1410543	JDP2	-1.00169	0.000739494	0.010188
3060403	WDR52	-1.00037	0.00102266	0.0125976
240594	ANXA3	-1.00025	4.55613e-05	0.00153697
7000754	AMY2B	-1.00002	8.16429e-05	0.00232206
2750608	RABGEF1	-0.999333	3.3217e-07	4.57223e-05
7050494	LAPTM4A	-0.998848	0.000328608	0.00595525
2760553	UBE1C	-0.998514	2.15823e-06	0.000176937
1230347	RERE	-0.99732	9.96922e-07	0.00010246
10470	GTF2IP1	-0.996648	5.85603e-10	5.64247e-07
6270647	PPP2R5C	-0.996425	1.06688e-05	0.000536623
130356		-0.995261	1.01869e-06	0.000103054
4220520	TMEM57	-0.993071	0.00509389	0.0373067
6960209	CBL	-0.992568	5.18005e-05	0.00167418
1570296		-0.992118	6.96893e-05	0.00206609
430259	CTNNBIP1	-0.991958	9.59912e-05	0.00259422
2760424	LOC644935	-0.991678	0.000298781	0.00557984
5960324	ARL6IP1	-0.990777	0.000108586	0.00279495
450204	ALG9	-0.990074	0.000512961	0.00794781
6420142	HSPBAP1	-0.989457	7.97112e-06	0.000434997
2630373		-0.987367	0.00707606	0.0462434
4880161	SLC3A2	-0.986273	2.58792e-05	0.00101261
3890521	DEDD2	-0.986264	0.000630271	0.00916154
780348	LOC338799	-0.985669	0.00146898	0.0160614
2320722	DENND3	-0.984254	0.00607703	0.0418663
6060414	EIF1B	-0.984084	0.00540759	0.0387879
2970612	UHRF2	-0.97982	1.54201e-06	0.000136894
2360706	TOM1	-0.978737	0.00742213	0.0477759
3130347	GSDM1	-0.978206	9.24492e-05	0.00252751
3400598	WIPI1	-0.977641	0.00563856	0.0398655
6770300	LOC649009	-0.977164	0.000177012	0.00388313
6660377	THOC2	-0.976531	1.24283e-06	0.000117546
3290632		-0.976458	0.00152003	0.016438
2900112	PPIB	-0.975925	9.2278e-05	0.00252751
130364	C5ORF62	-0.975188	0.00146072	0.0160108
4590228	GLRX	-0.974995	0.00019122	0.00412096
2100348	C17ORF95	-0.974557	3.09604e-05	0.00115151
5860189		-0.973322	3.26265e-06	0.000236144
2710653	FBXO38	-0.973203	1.51286e-06	0.000134832
2350066	HLA-A	-0.972884	0.000312422	0.00573185
2490537	TNFRSF1B	-0.97281	0.000352355	0.00625096
6480600	THUMPD1	-0.972677	1.31959e-07	2.41203e-05
4260750	SFRS17A	-0.972214	4.33686e-05	0.00148481
1260066		-0.972025	0.000455961	0.00734901
4120341	ITGAE	-0.971877	0.000385791	0.00663276
2230019	RGPD2	-0.971779	0.00029085	0.00547149
610358	PGS1	-0.970458	0.00175561	0.0182013
1230575	EWSR1	-0.970404	9.5444e-08	1.9692e-05
10142	CD164	-0.96954	0.000271118	0.0052674
5390010	SLC9A8	-0.968219	0.00630218	0.0428857
240646	DHX36	-0.968219	0.000291334	0.00547725
5810044	CDC14A	-0.967897	0.00259031	0.0236449
5360204	NMD3	-0.965386	0.00147239	0.0160758
1110192	PPM2C	-0.964818	2.49617e-06	0.000198362
4480670	PPID	-0.963612	0.000742663	0.0102226
2030093	PKM2	-0.962915	4.75838e-05	0.00158094
4200482	BRWD1	-0.961573	0.00171555	0.0179202
6400358	CD1D	-0.960527	0.00139057	0.0155121
2370576	GATAD2B	-0.959965	6.86159e-05	0.00204883
3170692	EXOC8	-0.958879	1.25339e-05	0.000606684
2060482	KIAA0907	-0.958783	0.00505904	0.037104
4890209	PRPF40A	-0.95756	0.000435136	0.00716
840431	LGALS9	-0.956882	0.000421003	0.00700945
1780053	ILF3	-0.956476	0.000366958	0.00642183
6960382	ING2	-0.955133	0.000130098	0.00315603
4290537	TMED2	-0.954928	1.04936e-06	0.000104708
6960523	JMJD1C	-0.954397	0.0060046	0.0415018
5560360	RIPK5	-0.953357	0.00570531	0.0402012
1580681	MS4A3	-0.953227	1.2138e-05	0.000588447
630402	KCMF1	-0.951716	7.40781e-08	1.70451e-05
6370241	ZBTB44	-0.951197	0.000550401	0.0083086
4860209	MOBKL1A	-0.951158	9.98809e-08	1.98686e-05
4540139	RSRC2	-0.949482	0.00723866	0.046928
520133	SUMO2	-0.947954	7.02045e-05	0.00207737
2340739	LOC402221	-0.947713	7.81331e-05	0.00223892
4860196	FLJ44124	-0.947684	0.00754988	0.0483368
150605	YTHDC2	-0.94667	4.32225e-08	1.16681e-05
5310537	MRPL16	-0.946634	1.16936e-06	0.000112282
3310484	C7ORF54	-0.946277	0.00351242	0.0291202
1450326	HNRNPA1L2	-0.945807	1.4345e-05	0.000662124
1740685	FAM116A	-0.945598	0.000696831	0.00983313
7200402	AP3S1	-0.942527	2.95111e-05	0.00111921
610019	POLR3F	-0.942378	9.12899e-06	0.000476361
1430136	ARF4	-0.941633	3.31334e-05	0.0012133
4280603	SLBP	-0.941248	0.000382763	0.00660052
4780349	C1ORF9	-0.940377	0.000336158	0.00604712
3170487	ERP44	-0.939363	1.25021e-09	8.96457e-07
2260725	MGAM	-0.939224	0.000838623	0.0111181
4860142	UTP18	-0.938982	4.99285e-07	6.15778e-05
580703	LOC728153	-0.938667	0.00337245	0.0282868
7050670	SAFB2	-0.938163	0.000572358	0.00853774
3130632	POLR2B	-0.938147	1.17385e-07	2.25269e-05
380575	RPL23	-0.937766	5.71588e-08	1.43283e-05
1690253	ATG3	-0.934404	4.78553e-07	5.94969e-05
5890753	SS18	-0.933376	4.08281e-05	0.00142889
5690491	SLCO3A1	-0.93199	2.32875e-05	0.00093982
1240474	ZBTB16	-0.930943	0.000102755	0.00268692
4060364	MGAT4B	-0.930866	0.000131312	0.00317798
2370630	PDK1	-0.929223	6.46618e-06	0.000382671
3520070	EXOSC9	-0.929155	5.2891e-05	0.00169697
7160129	SBF2	-0.929146	4.56766e-05	0.00153857
1090497	CREG1	-0.928969	0.00020535	0.00431893
4890113	C1ORF43	-0.928678	3.75019e-07	4.96264e-05
5290131	DYNC1LI2	-0.928385	0.000761691	0.0104286
4060484	ZC3H15	-0.924331	0.00043814	0.00717458
4260661	MAPKAPK2	-0.924292	0.00528136	0.0382074
1980424	LOC647349	-0.924167	0.000127882	0.00313432
5390092	RBM34	-0.923681	5.05748e-05	0.00164317
5270291	UBE2R2	-0.921529	2.17944e-06	0.000177305
2070450	PDE8A	-0.921355	2.26426e-07	3.53346e-05
5390707	DIDO1	-0.920573	0.00129122	0.0147726
2320608	GUCA1B	-0.919956	4.3293e-05	0.00148481
6590441	TRIP12	-0.919511	4.20163e-07	5.38584e-05
1050475	SNHG5	-0.919114	0.00684688	0.045254
3850224	TMEM167A	-0.918578	1.44263e-05	0.000664322
6520161	LOC643668	-0.916785	2.09626e-05	0.000868738
2260402	LOC642393	-0.916775	2.17946e-08	7.72405e-06
4860674		-0.914728	2.22522e-07	3.53346e-05
2760427	PYGL	-0.914608	0.00131358	0.0149563
7510332	METT11D1	-0.913609	8.31502e-06	0.000450574
4010463	SMC3	-0.912496	1.2702e-06	0.000118536
2600630	CCT6A	-0.911749	8.89299e-05	0.00247067
4200551	LOC132241	-0.911576	0.000266847	0.00521283
6380768	EIF4E	-0.911525	6.03264e-05	0.00187127
7150519	ARNTL	-0.90967	0.00476343	0.0357437
2340494	RDH11	-0.909636	2.83666e-06	0.000215426
2850291	GARNL4	-0.909563	0.00294958	0.0258479
1430278	CTSK	-0.909127	0.000890105	0.0115452
2510279	NUP62	-0.908386	5.18659e-07	6.34596e-05
4060187	RREB1	-0.907297	6.5012e-05	0.00196517
870451	ASB8	-0.907052	1.73064e-08	6.35249e-06
2140753	RPL14	-0.906193	5.14209e-06	0.000329618
4880646	FKSG30	-0.906049	4.91723e-05	0.00161462
4290632	UBA2	-0.905	2.97425e-06	0.00022151
1230546	TMEM41B	-0.904403	0.00100054	0.0124244
5550392	C20ORF107	-0.903978	0.00326734	0.0277449
160026	MTMR6	-0.903959	0.00642662	0.0433688
5050408	SFPQ	-0.901782	0.000191259	0.00412096
3780528	RPS27A	-0.899956	2.12809e-09	1.33909e-06
6330170	CHKA	-0.899176	0.0014661	0.0160412
160068	CCDC69	-0.898351	6.50744e-05	0.00196517
610768	TAPT1	-0.897161	3.47424e-07	4.7236e-05
4610753	ENG	-0.893781	0.00447925	0.0342889
4490242	PKN2	-0.891735	7.47408e-05	0.00216587
4880392	KIAA1539	-0.891166	0.00196104	0.0196377
990273	RPL37A	-0.889802	1.55257e-05	0.000695789
5720360	STARD7	-0.889663	9.90566e-08	1.98686e-05
6110458	ZNF280D	-0.889271	9.07263e-05	0.00249911
3130010	DEF8	-0.887469	0.00568874	0.04011
4730154		-0.887364	0.000152556	0.00351497
1300059	2005-03-01	-0.887321	0.00201136	0.0199507
2490669	NLRP1	-0.884938	1.19498e-05	0.000584837
2690598	SCPEP1	-0.88393	8.99594e-05	0.00248319
2070019	UBA6	-0.883551	0.0001406	0.00332861
3180133	MAX	-0.883099	0.00126055	0.0145405
5420204	KIAA0100	-0.881942	5.37726e-08	1.39325e-05
7400286	HMGA1	-0.881922	0.00208467	0.0204637
6840324	RPL13L	-0.881009	1.06981e-06	0.000106062
540082	TBL1XR1	-0.878946	1.62355e-06	0.000141583
4480327	MRPL32	-0.878775	1.69855e-06	0.00014711
4480221	LPPR2	-0.877538	0.000510167	0.00793775
2940095	SLC36A1	-0.877184	1.63062e-07	2.88948e-05
6770681	C16ORF69	-0.875429	0.000160692	0.00363775
2940017	SNN	-0.87501	0.00131514	0.0149685
6620438	TOP1P1	-0.874805	9.165e-07	9.7443e-05
2140563	UBE4B	-0.874214	8.43278e-07	9.09119e-05
4280129	ELP2	-0.873254	4.76849e-05	0.00158094
2480048	CXORF40A	-0.873038	0.00043237	0.00712902
5220543	C14ORF138	-0.87275	0.00661037	0.0441164
3130246	RNF149	-0.872116	0.00487684	0.036275
3060603	BACH2	-0.871659	2.45236e-06	0.000195821
1770017	LPIN2	-0.871219	0.00286345	0.0252691
2750632	POLR2J3	-0.87119	8.65982e-06	0.000462753
1780681	HNRPUL1	-0.871125	3.05234e-06	0.000224613
3930377	TRIM38	-0.870502	3.22918e-05	0.00118955
840598	SMURF1	-0.870412	0.00246823	0.0229151
110195	LOC646197	-0.869811	1.95237e-07	3.28948e-05
3800327	FLJ10081	-0.869706	0.00118027	0.0138845
1850019	BAK1	-0.869478	7.61065e-05	0.00219924
5550187	CCDC43	-0.869357	6.9073e-06	0.000399994
1430753	PDE4A	-0.868957	1.81563e-06	0.000154439
2600086	NCOA1	-0.868953	7.87972e-08	1.76055e-05
5700220	DAPK1	-0.868945	7.02706e-06	0.000402724
780725	ADAM8	-0.86807	0.000753055	0.0103517
5050156	BCL2L2	-0.867878	0.000675805	0.00960235
840500	AMY1B	-0.867799	1.08646e-06	0.000107025
510300	ARF6	-0.867781	0.000226832	0.0046134
4250739	CDC2L1	-0.867011	0.000174134	0.00383231
940164	ASAP1	-0.866344	2.85323e-05	0.00109148
610278	2006-09-01	-0.86592	7.34242e-05	0.0021479
2350541	VAMP1	-0.865864	1.25953e-06	0.00011804
7610608	LOC653702	-0.865861	0.000311336	0.00572742
4760369	CDK7	-0.865519	0.000138032	0.00329152
2100292	RBBP7	-0.865274	3.96577e-06	0.000271124
1740142	LOC647074	-0.864623	2.19218e-05	0.000898824
6290672	LOC728417	-0.864619	1.62523e-06	0.000141583
6400474	MLF2	-0.864532	0.00084931	0.0112149
3290338	POLR2A	-0.864405	0.00173743	0.0180797
3170037		-0.864196	0.00238185	0.0223765
6420184	DENND4A	-0.863691	0.00562233	0.0397943
2760255	MTF2	-0.863071	4.63846e-06	0.000306529
6960538	NOP2	-0.862371	0.000174118	0.00383231
5570309	THOC1	-0.861814	0.000102628	0.00268692
3180014	NFKBIB	-0.861091	0.000628038	0.00913951
4260292	SAP130	-0.860815	4.1215e-05	0.00143916
2230167	LOC653773	-0.860738	4.47251e-09	2.3373e-06
1440450	BRD1	-0.860057	0.00755322	0.0483368
3780139	PREX1	-0.859998	8.73092e-06	0.000464941
50735	ADCY7	-0.85995	0.000981578	0.0122779
1940598	SNORD14B	-0.85994	0.000179602	0.00392186
4280328	FLJ25006	-0.859599	7.41738e-06	0.000415064
2600220	POLR2J4	-0.858076	6.34144e-07	7.35058e-05
2260615	PRPF3	-0.858023	0.000290277	0.00546739
4780768	FAM8A1	-0.857908	2.90118e-07	4.14802e-05
670209	ZNF700	-0.857904	9.20347e-06	0.000478534
6960754	FLVCR1	-0.857621	0.000351121	0.00623984
6620554	TSN	-0.857589	0.000881502	0.011523
830154	C20ORF106	-0.857475	0.0043218	0.0335315
2320544	RPSA	-0.855483	2.02521e-05	0.000848896
4220731	P4HA1	-0.855199	2.40241e-05	0.000960748
840356	NUAK2	-0.854666	0.00211566	0.0206889
4760102	ATXN2L	-0.854645	0.000169067	0.00377292
4780020	LRRC40	-0.854568	5.27731e-05	0.00169495
610341	WAC	-0.854205	1.45199e-05	0.000665219
6770360	2002-03-01	-0.853688	0.000513478	0.00795182
6180187	TDRD9	-0.852453	3.02783e-05	0.0011385
3180253	ELMO2	-0.852399	2.06773e-05	0.000861545
630274	PCBP4	-0.852207	3.85771e-06	0.000266095
2230382		-0.852039	0.00125182	0.014483
6650575	MADD	-0.851609	0.000141228	0.00333368
2470050	KRAS	-0.851602	0.00140277	0.0156031
2340091	LOC646135	-0.851444	0.000108522	0.00279495
6760202	FAM96A	-0.850682	0.000332865	0.00600892
4230546		-0.850211	1.95495e-06	0.00016291
870037	LOC440341	-0.850122	6.37554e-05	0.00193922
2480747	PPP1R8	-0.849568	1.10783e-05	0.000552712
4230653	CCNC	-0.849416	9.13079e-06	0.000476361
7100424	N-PAC	-0.849157	7.28954e-06	0.000411645
2710767	MLL5	-0.849142	1.72514e-05	0.000759876
360017	C6ORF72	-0.848038	0.00119895	0.0140667
2710341	PRNP	-0.846993	0.00556922	0.0395729
5310241	TOMM5	-0.846873	4.30348e-05	0.00147761
460193	MAD2L1BP	-0.846797	0.00718658	0.046728
3440725	VPRBP	-0.846429	3.24314e-06	0.000235839
430315	TUBGCP5	-0.846363	0.0022879	0.0218132
5130114	FGA	-0.845719	8.8027e-06	0.000467472
3400296	CRABP2	-0.845229	0.00235271	0.0222073
7160079	FAM49B	-0.844663	2.18707e-07	3.53058e-05
3180736	ARHGEF1	-0.844339	0.00557278	0.0395729
6400332	CNIH4	-0.843518	0.000836615	0.0110995
5310554	MPP1	-0.843327	0.000143849	0.00338088
3990477	MTHFR	-0.843139	5.0525e-06	0.00032659
1580053	FAM39DP	-0.841698	0.000101681	0.00267274
2190189	NOP58	-0.840804	0.00682645	0.0451467
1570014	OSBPL2	-0.84018	0.000290832	0.00547149
2000482	DDB2	-0.839004	8.01132e-08	1.76606e-05
2640008	DYRK1A	-0.838161	0.00237327	0.022328
1110465	YPEL2	-0.838064	0.00135177	0.015228
4760474	TUBA4A	-0.837883	9.7944e-05	0.00261834
3370041	VNN3	-0.837502	0.00272403	0.0245227
2690315	RNF44	-0.83689	3.05448e-07	4.34003e-05
2690427	TBC1D23	-0.836721	0.00125663	0.0145115
6060674	RPL13	-0.836597	0.000689397	0.00975949
1170176	CAMK2G	-0.836514	1.45962e-08	5.76979e-06
2340673	PTPRE	-0.836137	0.00106127	0.0129171
4780538	PSMC6	-0.83559	2.84493e-05	0.00108966
6280750		-0.835588	0.00354818	0.0293457
3180088	FAM40A	-0.835476	3.89758e-06	0.000267648
2260551	RAD21	-0.835181	0.00221693	0.0213341
70364	ARL5A	-0.834632	2.90589e-07	4.14802e-05
4390180	AP2A1	-0.833994	4.64401e-05	0.00155549
3370400	LOC643313	-0.833104	0.00147367	0.0160841
1470253	CIDECP	-0.832938	0.000139241	0.00330965
1820008	METTL7A	-0.832842	0.00536266	0.0385604
5720017	PPP1CB	-0.832695	0.000483345	0.00766614
7200376	CSNK1A1	-0.831385	0.000696731	0.00983313
1110035	FMNL1	-0.831073	0.000720481	0.0100513
4760349	LRP10	-0.830774	0.000326039	0.00592384
3370288	CBX6	-0.830487	0.00117557	0.0138397
6770639	NDEL1	-0.830192	0.0023229	0.0220375
3370451	GNB2	-0.829631	0.000777392	0.010579
4220010	ITGAX	-0.827401	0.00020524	0.00431893
6280278	SYVN1	-0.827311	5.82458e-05	0.00182324
650020	SYNJ1	-0.826924	0.000833778	0.0110762
1500187	ABCC1	-0.826879	1.78227e-07	3.08723e-05
1500193	SMPD1	-0.826752	1.47611e-05	0.000671416
5700669	WDR55	-0.823877	4.26387e-05	0.00147056
7150554	LCOR	-0.823714	0.00774888	0.049117
1470093	LOC440776	-0.82297	2.89838e-05	0.00110328
610164	FYN	-0.822784	0.000169111	0.00377292
160446	HMBOX1	-0.822457	0.00142687	0.0157687
6420730	RPL9	-0.821609	2.85913e-07	4.11941e-05
3780465	SMARCA5	-0.821391	6.01463e-05	0.00186756
430593	RPL31	-0.821264	1.43389e-08	5.76979e-06
1990674	NUP50	-0.819219	0.00109833	0.0132077
6770082	TOX4	-0.819218	2.61444e-08	8.66787e-06
1170136	RFK	-0.818839	2.38107e-07	3.65252e-05
4390484	TACC3	-0.817786	0.000503824	0.00788363
3710471	LOC390466	-0.817262	2.25389e-07	3.53346e-05
4230528	BTBD1	-0.817145	9.25738e-06	0.000480527
2350121	LOC642678	-0.81668	0.00514774	0.0375936
2470240	C1ORF38	-0.816325	0.00102773	0.0126398
1510452	C8ORF59	-0.815147	9.80642e-07	0.000101464
1770048	STRN4	-0.815061	0.00264394	0.0239767
6400519	PREI3	-0.814594	9.81414e-05	0.00261834
4730458	CLTC	-0.814085	0.00151457	0.0164085
3800487	ZNFX1	-0.81374	0.00566076	0.0399675
1110615	BEX4	-0.813677	0.00381318	0.0308264
6420403	LSP1	-0.813484	2.59342e-06	0.000203987
3130092	ATP1B3	-0.813201	0.00016317	0.00369113
4810615	SLC25A44	-0.812852	4.14657e-05	0.00144628
5420377	LGALS3	-0.812379	0.00785071	0.0495611
6420189	XPO6	-0.81152	0.000893929	0.011575
5490750	RELA	-0.811124	0.0059875	0.0414394
450292	TUBB2A	-0.810236	0.00689526	0.0454762
1990327	TUBB4Q	-0.809855	0.000909817	0.011708
7050484	ZYX	-0.807962	0.00400518	0.0318032
130156	PDE1B	-0.807259	0.000457109	0.00735213
6560451	HNRPLL	-0.807142	0.000218097	0.00448008
5550600	CIC	-0.80693	0.00746914	0.0479617
5080746	FLJ20718	-0.806841	0.000512596	0.00794781
460333	SPAST	-0.806181	0.0005922	0.00875326
7400133	CUGBP2	-0.80532	8.50032e-05	0.00238916
5860288		-0.805017	0.000390814	0.00666946
5090528	CYORF15B	-0.802725	0.00136902	0.0153438
6940039	SORL1	-0.80264	3.30166e-05	0.0012119
4640367	SFI1	-0.8023	0.000127333	0.00312584
1030747	HLA-E	-0.801621	2.65111e-06	0.000206914
7210161		-0.801294	0.00390789	0.0313143
5890176	LOC442454	-0.80081	4.35193e-08	1.16681e-05
6580544	LOC644774	-0.799768	1.20263e-05	0.000585794
2850494	ATL2	-0.799485	0.0060207	0.0415851
7200403	SPG21	-0.799329	8.81325e-06	0.000467472
1740523		-0.799313	0.00302051	0.0262543
1070386	CBX1	-0.798112	0.000564321	0.00844838
1090300	SFRS3	-0.797869	0.000368277	0.00643996
1430176	OGT	-0.797077	0.000400312	0.00676093
3130364	ADAM10	-0.796158	0.000310539	0.00572518
2850402	PFN1	-0.796023	0.0013585	0.0152816
2650601	GPBP1L1	-0.795932	0.000100879	0.00265847
6420386	GPSM3	-0.794091	0.00386714	0.031103
290041	C3ORF65	-0.792468	2.7699e-07	4.04761e-05
6100703	RAF1	-0.791699	0.00530099	0.0383315
4560300	ZCCHC11	-0.789872	0.00022027	0.00450644
4280193	C19ORF6	-0.789809	0.00398058	0.0316687
520601	ATXN1	-0.789762	2.00053e-05	0.000841249
5700279	PRIM2	-0.789546	2.73554e-05	0.00105563
3370594	LILRA2	-0.789439	0.00256798	0.0235371
2640255	LOC641848	-0.788461	0.00043541	0.00716
6510689	HABP4	-0.787454	0.000553537	0.00834174
4610280	MEIS3P1	-0.787454	0.0074207	0.0477759
7050736	FERMT3	-0.786388	4.07366e-06	0.000275446
2630372		-0.786386	3.10601e-05	0.00115244
7330333	ADAM28	-0.784591	0.000112971	0.00288346
2680358	BCAS2	-0.784431	0.000529111	0.00810034
1300072	SRP14P1	-0.784267	1.32271e-06	0.000121018
610367	HECA	-0.78341	0.000954484	0.0120861
2650554	NR2C1	-0.783345	5.54892e-05	0.00175908
450639		-0.783244	0.000220458	0.00450644
4540241	C5ORF32	-0.782145	0.00591891	0.0411031
2360521	USP12	-0.781979	0.00634579	0.0430885
4570026	CASP2	-0.781237	8.82394e-06	0.000467472
1980259	C15ORF28	-0.780516	0.000914591	0.0117449
2710286	LRP1	-0.779604	0.000154961	0.0035497
4860411	SIRT2	-0.778831	1.10547e-06	0.00010855
3130059	ELF2	-0.778324	0.00233674	0.0220896
6450278	MKNK1	-0.777646	1.81805e-05	0.000789521
520482	RNF11	-0.775849	0.000832563	0.0110676
4120215	WASF2	-0.775808	1.90636e-05	0.00081411
7000377	PHIP	-0.775672	4.58039e-05	0.00153857
4150053	YBX1	-0.77523	3.97626e-05	0.00140357
5220195	UQCRC2	-0.775052	5.49153e-06	0.000340001
1820019	PIAS1	-0.774916	1.95054e-05	0.00082839
1570102	GGA3	-0.774811	5.2426e-05	0.00168724
6220278	TSPAN14	-0.773155	0.000169929	0.00378026
1260546	UNC119	-0.772737	0.00227021	0.0216911
6100192	YWHAZ	-0.772736	0.000198333	0.00422612
450753	HIST1H2BC	-0.77177	0.00386652	0.031103
3870470	LOC728973	-0.771598	1.1862e-05	0.000582389
2070189	ZNF451	-0.771321	0.000339701	0.00609364
7610047	LOC644799	-0.770658	4.5477e-05	0.00153581
4540338	BUB3	-0.770433	1.40711e-08	5.76979e-06
990097	LOC729317	-0.770358	0.000394367	0.00669576
5670482	USP14	-0.770285	1.01074e-06	0.000102975
6280446	LOC642989	-0.770024	0.000164399	0.00370807
4640136	LOC648863	-0.769741	0.000834798	0.0110808
10356	SNORD36C	-0.76946	0.00252964	0.0232755
3940026	HEBP2	-0.769319	0.00464517	0.035104
4150240	YTHDF3	-0.768915	0.00369999	0.030189
840240	UTRN	-0.768865	4.58582e-05	0.00153857
2260703	MPHOSPH6	-0.768628	0.00193769	0.0194886
3710681	ARFGEF1	-0.76818	0.000253761	0.00502842
4280228	IVNS1ABP	-0.768082	5.00462e-05	0.00163461
2340750	ESCO1	-0.766755	0.000881612	0.011523
5390433	DICER1	-0.766142	0.000265996	0.00520672
5420520	MDC1	-0.765906	8.12616e-05	0.00231371
3400630	TMPO	-0.765182	0.00101799	0.0125619
3450537	DGAT2	-0.764614	0.000473542	0.00755341
1190300	MAPK7	-0.763637	0.000410356	0.00687636
520201	C6ORF136	-0.76354	0.00294784	0.0258479
4150646	EXOC1	-0.762768	0.000151916	0.00350863
6560121	PIK3C3	-0.762218	5.8949e-07	7.04486e-05
4560435	PCYOX1L	-0.761821	5.0303e-05	0.00163801
2490450	LOC91561	-0.761314	9.24669e-05	0.00252751
3870255	PPPDE1	-0.760824	2.66649e-05	0.00103547
7610767	F5	-0.760198	0.00174852	0.0181522
2750601	SLED1	-0.759579	0.000409441	0.00687224
110338	XRN1	-0.757955	0.000107058	0.00276691
5900482	HMGB2	-0.757431	2.83832e-05	0.00108848
5490601	SLC40A1	-0.756969	0.00340424	0.0284607
7650376	KIAA1033	-0.755475	0.00152081	0.016438
110279	RUFY3	-0.755443	0.00197104	0.0196995
4540600	FAM115A	-0.754243	0.00323487	0.0275527
7050288	C20ORF7	-0.753092	0.00260589	0.0237364
1570537	TOP1	-0.753088	0.000542108	0.00824202
5420754	IL1RL1	-0.753075	0.000157088	0.00358248
1990273	FBS1	-0.752581	0.00608003	0.041873
670332	NPEPPS	-0.752455	1.33462e-07	2.42061e-05
3060497	ING5	-0.752434	0.000380712	0.00658884
1410221	S100A12	-0.752325	0.00158325	0.0169325
5910382	RNASE4	-0.751914	0.0045051	0.0344165
830575	SNORD38A	-0.751854	0.000727853	0.0101181
150164	PPIG	-0.751531	0.000128857	0.00314324
360500	SRGN	-0.751332	0.000395881	0.00671039
6520390	PPM1A	-0.750995	0.00472368	0.0355059
3850180	CHCHD7	-0.749442	9.42675e-06	0.000487593
830482	LOC91431	-0.749182	2.37943e-06	0.000190558
4880204	SPRYD5	-0.747374	0.000437652	0.00717458
6480411	PCBP2	-0.744912	1.20079e-05	0.000585794
5420300	TTC32	-0.744577	1.17058e-05	0.000576557
150020	C19ORF22	-0.74363	0.00449541	0.0343853
3460168	PHF20L1	-0.743564	1.47675e-05	0.000671416
3140193	NELF	-0.74341	0.00342959	0.0286182
1850575	CHD6	-0.742455	8.81458e-05	0.00245732
110110	HSPE1	-0.741727	1.8802e-05	0.000808209
1010253	NT5C2	-0.741703	6.10056e-06	0.000368099
2690068	ASB3	-0.741683	1.36926e-05	0.000644554
5870736	MEMO1	-0.741575	4.76668e-07	5.94969e-05
7550364	APH1A	-0.741338	0.00227604	0.0217199
2690753	TATDN2	-0.740195	3.89037e-07	5.06126e-05
20162	FOXP1	-0.740108	7.02959e-05	0.00207808
6130364	STX5	-0.739614	5.54426e-06	0.000341893
4860438	DMXL2	-0.739071	3.50053e-05	0.0012668
5420053	CCT6P1	-0.739008	9.76863e-08	1.98155e-05
4290440	SIN3B	-0.738392	0.000456646	0.00735213
3800358	HCG27	-0.738094	0.00507146	0.0371774
7040176	C20ORF24	-0.737161	0.00128932	0.0147567
6550703	WSB2	-0.737161	0.000559838	0.00839567
430717	NDUFS2	-0.736524	0.000133533	0.00321284
5130482	TPRKB	-0.736419	2.2284e-05	0.000911251
3940255	CTR9	-0.736002	0.000436644	0.00716882
4830338	REC8	-0.735087	0.00651539	0.0437286
5900307	MRPL27	-0.734233	1.87727e-05	0.000808209
4250500	HAT1	-0.733548	0.000143252	0.00337514
1470358	C19ORF43	-0.733461	0.000249087	0.00495468
5270451	C12ORF11	-0.733238	1.653e-05	0.000733337
1940129	SIRPA	-0.732716	0.00163855	0.0173256
4780446	LEMD2	-0.732065	0.000956699	0.0120992
1570349	KLHL5	-0.731426	0.00574767	0.04037
3370750	SUPT6H	-0.731379	0.00182068	0.018606
2140681	WDR44	-0.731035	1.12278e-05	0.000558365
1110092	CTSD	-0.73095	0.00421727	0.0330279
2320356	VASP	-0.730889	0.000653188	0.00936574
2940196	KIAA0174	-0.730402	0.0072992	0.0472443
6130273	FAM76B	-0.730139	0.00189271	0.0191589
630544	YTHDC1	-0.728941	0.00509846	0.037331
5560020	PPP4R1	-0.728193	0.000124571	0.00309002
6220180	CABC1	-0.728065	0.00113158	0.0134919
4230035	SIK3	-0.727077	4.29874e-05	0.00147761
5220441	MATR3	-0.727065	0.00744607	0.04788
6660010	SNORD31	-0.726912	0.00450619	0.0344165
520092	NOTCH2NL	-0.726557	0.00306406	0.0264782
870601	TOPBP1	-0.726113	0.000195489	0.00418933
3290747	ATP2A3	-0.72609	0.000448306	0.00727123
940398	EIF3M	-0.725594	0.00232017	0.0220266
6840328	SMAD3	-0.725298	0.00219457	0.0211586
6100187	LOC643047	-0.725129	2.1075e-05	0.000872221
4490025	KIF21B	-0.72503	0.00663223	0.0442003
6770553	SMAD5	-0.724209	0.000126062	0.00311223
2470519	FRG1	-0.724104	0.000669477	0.00953001
4850228	LOC647135	-0.723473	0.000125019	0.00309865
2510592	LMBRD1	-0.723152	3.04619e-06	0.000224613
4920403	RRN3	-0.722946	0.000444355	0.00723379
4730184	FAM82A2	-0.722602	3.04191e-06	0.000224613
2760400	WDSOF1	-0.722292	4.4262e-06	0.000295396
3120133	SNRNP70	-0.721781	0.00703778	0.0460909
650750	RHBDF2	-0.72069	4.72268e-05	0.00157421
3170093	KIAA0247	-0.719323	0.000200734	0.00425232
3610202	GALNT10	-0.71899	2.45014e-07	3.7032e-05
580433	DENND1A	-0.718783	0.000821813	0.0109883
4730292	POLS	-0.718575	0.00622314	0.0424509
7050458	DBP	-0.718526	0.00113695	0.0135368
2060528	LOC649604	-0.717854	0.00428444	0.0333171
510347	C9ORF72	-0.717853	0.000916579	0.0117564
5390193	SLC9A6	-0.71763	1.02906e-06	0.00010369
6280040	YWHAG	-0.717083	0.00162379	0.0172296
1980553	ADAM15	-0.71641	1.15734e-05	0.000570947
1010598	ATP5F1	-0.715991	9.62575e-05	0.0025966
2850136	GALNS	-0.715672	5.17817e-06	0.000331181
3850192	ACRC	-0.715541	6.23256e-09	3.1503e-06
3890414		-0.715232	0.00232589	0.0220466
2450369		-0.714627	5.71017e-07	6.85065e-05
6590484	NAP1L1	-0.713825	7.175e-05	0.00211094
2350192	ARL6IP4	-0.713383	3.43514e-06	0.000245249
1260195	DLD	-0.713347	0.00161102	0.0171334
2710601	FAM160B2	-0.712518	7.39268e-05	0.00215036
5870164	SLA	-0.712434	0.00152382	0.0164625
6220470	TBP	-0.712212	8.05253e-06	0.00043789
5720026	C21ORF81	-0.711793	1.80736e-07	3.1132e-05
3310341	FYB	-0.710796	0.00713157	0.0464388
50487	BUD13	-0.710688	4.93847e-06	0.000320564
5670241	STAU1	-0.707487	0.00177632	0.0183298
6840100	C11ORF51	-0.706877	6.2845e-05	0.00192788
5690671	GOLGA8B	-0.706286	0.00740585	0.0477309
3370201	LOC648343	-0.705953	0.00441028	0.0339531
7610131	EPAS1	-0.705646	0.00582472	0.0407427
2450082	TSC22D2	-0.705543	0.00299691	0.0261101
2760041	ZCCHC8	-0.70491	0.00582248	0.0407427
2760113	RANBP6	-0.704887	7.23559e-06	0.000410101
2940070	GOLGA4	-0.703525	0.000390167	0.00666946
940021	PEX11B	-0.703117	0.00189648	0.0191907
1440037	BID	-0.702133	0.000732025	0.0101441
2030739	PIGB	-0.702087	1.73217e-06	0.000148356
6380524	ZNF131	-0.702051	7.68171e-06	0.000424317
4010400	PPP1R12A	-0.701997	2.60609e-05	0.00101714
5130725	ABI1	-0.701219	2.86772e-05	0.00109431
7320592	MARK2	-0.701068	0.00025517	0.00504984
7050154	FLJ14107	-0.700995	0.00656045	0.0439067
2940746	NNMT	-0.700759	0.00339263	0.0283867
2750411	RGAG4	-0.700633	3.52463e-06	0.000247551
1940110	PSMA1	-0.700337	0.000285011	0.00542788
5490612	ARHGAP12	-0.700328	0.000153288	0.00352449
4670102	EGLN1	-0.699723	0.00530665	0.0383345
6960735	UQCRH	-0.699602	0.00213544	0.0208163
5820528	TSEN34	-0.699213	0.000712623	0.00996476
770379	PPWD1	-0.699111	0.000139389	0.00330965
4880632	IL1RAP	-0.698669	0.000384577	0.00662744
4560047	CD74	-0.698435	0.00312547	0.0269108
2900594	PGD	-0.698362	0.00226971	0.0216911
1430259	ARF1	-0.69771	0.00120146	0.0140747
3370722	ELOVL1	-0.697098	2.03214e-05	0.000850163
5130327	TMEM63B	-0.697084	3.98895e-06	0.000271932
1430114	NAPG	-0.696745	0.00402511	0.0318957
6980685	LOC730740	-0.696628	5.64162e-06	0.000347202
3990576		-0.696489	0.0051152	0.0374119
3780131	C19ORF50	-0.696358	0.000237939	0.00478562
6840274	PDCD10	-0.695407	0.000446561	0.00724999
6940402	CUTL1	-0.695192	0.00275634	0.024691
2970059	SHMT1	-0.695162	0.000572299	0.00853774
6250594	IP6K2	-0.695154	0.000158506	0.00359619
3870433	TAF1D	-0.693767	2.51674e-05	0.000989779
3310343	BIN2	-0.693439	0.00179904	0.0184902
3360619	ZFP106	-0.692945	0.00106696	0.0129416
5720523	ADRA2A	-0.692789	3.51325e-07	4.75106e-05
3940358	OSBPL8	-0.692452	4.20171e-05	0.00146055
5360154	ZDHHC7	-0.691464	0.00144458	0.0158904
4290446	EIF4G2	-0.69135	0.000208607	0.00435185
2100161	FAM98A	-0.691024	0.000446015	0.0072455
60400	RARS	-0.690595	0.000997946	0.0123971
2450139	RHEB	-0.690506	0.00173675	0.0180787
3780181	FLOT1	-0.690224	0.000636241	0.00923555
6400097	C1ORF166	-0.690132	0.00329141	0.0278513
3170520	ARHGAP17	-0.689325	0.000113178	0.00288599
1710349	LOC651143	-0.688868	0.00120325	0.0140797
1980768	SIAH2	-0.688371	0.00141269	0.0156569
5080524	LBR	-0.688365	0.00141803	0.0157048
1240097	BAZ1A	-0.6882	0.000209842	0.00436692
4890112	ZNRD1	-0.688022	2.9046e-06	0.000218433
3400039		-0.6877	0.000815997	0.0109628
70286	LOC441743	-0.686584	0.000614827	0.00899714
3420564	EVI2B	-0.686288	0.00399712	0.0317555
1580373	NAPA	-0.685614	8.5333e-06	0.000457578
7160440	ARID4A	-0.685503	0.00672818	0.0446802
840259	SERINC3	-0.68449	0.00030507	0.00565618
2970463	CASC3	-0.683781	5.96938e-05	0.00185538
4920070	RPL21	-0.683501	4.18939e-05	0.00145956
380082	LOC646144	-0.683488	1.94453e-05	0.000827446
3170195	FAM193B	-0.683484	0.000328733	0.00595525
6900722	ATP5S	-0.683269	0.000297312	0.00555915
460167	CTAGE5	-0.682658	1.31567e-05	0.000626988
990138	PRKD2	-0.681702	0.00355663	0.0293999
6200386	SOAT1	-0.681368	0.00406187	0.0321209
4570369	NFATC2IP	-0.681067	4.64208e-06	0.000306529
3440670	LOC402251	-0.680172	2.9847e-06	0.000221753
1570743	METTL9	-0.679655	0.000721758	0.0100513
780072	LOC727848	-0.678977	1.27107e-05	0.000612359
3780408	RAB43	-0.678837	0.000500095	0.00784305
4230376	CTNNB1	-0.678739	0.000205837	0.00432424
5890201	RAP1B	-0.678627	0.00327736	0.0277994
2510035	LOC644617	-0.678407	5.38665e-05	0.00171599
1820307	C19ORF29	-0.678314	2.91809e-06	0.000218914
5810047	F2RL1	-0.677645	0.00148788	0.0162147
1470538	ZNF513	-0.677498	1.56554e-05	0.000700585
6330243	VPS33B	-0.67738	0.000190555	0.00411712
3440669	CXCR1	-0.676917	0.00402215	0.0318831
3290279	ATP2C1	-0.67634	4.33809e-07	5.50438e-05
2470762	SECISBP2L	-0.676286	0.00495265	0.0365719
4570064	DKFZP586I1420	-0.676137	0.00396476	0.0315717
2370327	MPV17L	-0.675692	8.88942e-07	9.484e-05
870500	TTLL3	-0.675064	0.00347894	0.0289127
5220433	DHX40	-0.674038	0.00660201	0.0440701
2340553	GNRH1	-0.674026	2.72989e-06	0.000208861
2810327	GIT2	-0.673927	0.000426078	0.00705546
70458	BTN2A2	-0.673179	0.003828	0.0309056
3190689	RBM26	-0.673174	9.15143e-05	0.00251661
6620433	CTDP1	-0.672481	0.000385923	0.00663276
4480575	FOXO4	-0.67176	0.000243096	0.00486713
3130360	SLC9A4	-0.6717	0.000661088	0.00945132
580465	VASH1	-0.671244	0.00547915	0.0391333
2490093	WBP11	-0.671203	0.000128595	0.00314233
4070553	FRY	-0.671148	3.12775e-08	9.64378e-06
6840020	TNFSF13B	-0.670612	0.00616816	0.0421972
610091	FAM193A	-0.670391	4.75303e-06	0.000311809
1690475	ARMCX6	-0.670223	2.95798e-05	0.00112043
6250609	KPNA2	-0.670207	0.00711782	0.0463684
1940646	LYSMD3	-0.670021	3.83093e-05	0.0013687
4050187	KCNK4	-0.669992	0.000176908	0.00388313
2570246	GOLGA1	-0.669162	1.94564e-05	0.000827446
4480348	FBXW9	-0.669055	2.96622e-05	0.00112218
1010053	CCNK	-0.668627	0.00144284	0.0158769
5670398	EDEM3	-0.668521	0.00155192	0.0166998
1260239	ARHGAP27	-0.668227	3.01316e-05	0.00113437
6560136	CAST	-0.668	8.55392e-05	0.00240203
150743	LOC642250	-0.6674	0.000487912	0.00772666
4260044	SQSTM1	-0.667318	0.00627326	0.0427172
6330224	ADCY4	-0.667263	0.00400912	0.0318098
1470170	C18ORF8	-0.667204	0.000526916	0.00807876
5570152	ATP1A1	-0.667174	2.82555e-07	4.09014e-05
2350438	SNRNP48	-0.667001	2.89461e-06	0.000218433
1580402	SLC35B2	-0.666255	0.00138417	0.0154574
4260431	SNORD22	-0.666153	0.00177271	0.0183048
5340167	RFWD3	-0.665847	0.00233303	0.0220725
2450754		-0.663767	7.91018e-06	0.000433976
1710707	C2ORF16	-0.66375	0.000116857	0.00295818
6900725	DHX9	-0.663054	0.00257843	0.0235731
6060356	RPL13A	-0.662714	0.000229248	0.00465026
2810364	KLHDC2	-0.66241	0.00457382	0.0348081
4590128	SHOC2	-0.66199	9.29741e-05	0.00253688
4290543	TXN	-0.661838	0.000206137	0.00432663
4150059	HNRNPH2	-0.661527	0.00282626	0.0250697
3780050	SNORD34	-0.661364	0.00399956	0.0317667
4050066	SGTB	-0.661232	0.00498616	0.0367507
3940451	ZFC3H1	-0.660898	0.00535436	0.038542
5910411	LRRC59	-0.658964	5.15486e-05	0.00166954
2320114	KLF13	-0.658934	1.71735e-06	0.000148049
610736	NUDT21	-0.658607	1.01195e-06	0.000102975
5130066	CLN8	-0.658091	8.8264e-05	0.0024584
4640148	LOC649209	-0.657977	0.000125242	0.00310157
1940041	NCF4	-0.657407	0.00500616	0.0368283
6620397	ISCU	-0.656954	0.00063694	0.00923555
2490615	NAF1	-0.656367	0.00703456	0.0460909
2340220	CD55	-0.656201	0.00311072	0.0268062
6350711	LPP	-0.656166	0.000209313	0.00436064
4050653	BRWD3	-0.65614	0.000121303	0.00303583
2640017	CHD3	-0.655566	0.000843633	0.0111617
5810221	CACNA2D4	-0.654804	0.00172807	0.0180066
4860327	R3HDM1	-0.653323	7.75727e-05	0.00222816
430239	NRBP1	-0.652924	0.00216143	0.0209806
3190382	SNORD48	-0.652793	0.00133113	0.0150584
2750148	ZNF333	-0.652072	5.61656e-07	6.76467e-05
3190112	SERPINB1	-0.652007	0.000239895	0.00480617
4590333	DHX15	-0.65183	0.00172055	0.0179455
4250609	TPK1	-0.650767	1.68103e-05	0.000743631
4880132	ARGLU1	-0.650743	1.59204e-06	0.000140651
580209	SH3BP2	-0.650542	0.000358733	0.00633495
3780709	KIAA1632	-0.650469	0.000577334	0.00858705
6110400	PGK1	-0.650371	7.08858e-05	0.0020895
1740139	USP10	-0.6501	0.00109518	0.0131802
5090279	SLC23A1	-0.649566	1.18351e-05	0.000581994
7570240	GLMN	-0.649309	0.000498416	0.00782069
6110543		-0.649229	1.85507e-05	0.000802209
430215	LY75	-0.648972	0.000322085	0.00586583
1070687	SPAG9	-0.647857	0.000150525	0.00348975
1260039	THBS3	-0.647833	0.00198665	0.019817
630291	ATP6V0C	-0.647748	0.00420966	0.0330103
5550253	MFN2	-0.647529	4.53564e-05	0.00153341
430630	HSPA9	-0.647299	0.000968813	0.0122024
3060450	RBM5	-0.646885	0.000543817	0.00824924
830066	RPS24	-0.645802	3.80806e-08	1.08541e-05
1300192	ARL4C	-0.645744	0.000339732	0.00609364
7040142	KYNU	-0.645711	0.0024934	0.0230591
5860215	ABHD5	-0.645003	0.00664365	0.0442394
4060382	LOC643035	-0.644571	0.000345208	0.00617748
460463	SMARCD3	-0.643737	0.00395556	0.0315292
990044	KIAA1147	-0.643443	1.77439e-05	0.000774927
2760519	CKLF	-0.643357	0.00452248	0.0345324
2030253	THSD1P	-0.642198	5.24783e-05	0.00168724
4850072	ZC3H11A	-0.641723	2.24835e-05	0.00091819
2640551	CMPK1	-0.640627	0.000815457	0.0109603
5720327	PSMA3	-0.640019	0.000164991	0.00371326
4390072	CCDC104	-0.639757	1.38118e-05	0.000647204
6200193	TNCRNA	-0.639576	0.000261782	0.00514765
4810577	ZNF776	-0.639309	0.000141012	0.00333166
4290368	PSTPIP2	-0.638779	0.00199979	0.0198966
1260524	STIM1	-0.638653	0.000759171	0.0104033
240437	CICE	-0.638482	0.00479946	0.0359005
7550411	TBC1D9B	-0.637461	0.00021347	0.00440851
7510273	TRIM39	-0.637086	2.48034e-05	0.000981809
5700538	PSEN1	-0.636987	3.32323e-06	0.000239404
4670601	SNURF	-0.636879	1.63535e-05	0.000727599
2140707	SLPI	-0.636654	0.000457017	0.00735213
3940431	ZNF679	-0.636466	0.00460443	0.0349222
6270609	MAP4K3	-0.636443	0.00412296	0.0325183
5340053	MAK10	-0.635566	1.86094e-05	0.00080362
4810307	LCP2	-0.63538	4.4946e-06	0.000298668
3940735	SNRPC	-0.63534	0.000895317	0.0115843
5310411	H2AFJ	-0.635016	0.00426911	0.0332586
1190504	NEK3	-0.634566	4.87064e-05	0.00160616
4220707	PMPCB	-0.634501	1.97973e-05	0.000835036
5700196	C14ORF100	-0.63436	0.000915597	0.011753
3840367	CAPG	-0.63427	0.000918755	0.0117683
450243	HMGXB4	-0.633759	5.44414e-05	0.00173229
2060288	PLP2	-0.633477	0.00682608	0.0451467
6110474	HDGF	-0.633412	0.000356603	0.00631179
1980059	RASSF2	-0.633057	0.00145521	0.0159674
6650561	ZNHIT3	-0.633009	0.000133795	0.00321284
2230575	LOC642267	-0.632709	0.000186838	0.00405117
2100678	DNTTIP1	-0.632416	0.00523292	0.0379804
2510424	LOC727759	-0.631891	3.99593e-05	0.00140647
4210280	PGCP	-0.63178	0.00350357	0.0290704
4900088	CTBP1	-0.631353	3.27504e-05	0.001205
3140239	STRADA	-0.63133	0.000121965	0.00304794
4180136		-0.630993	8.44275e-06	0.000453511
2000670		-0.630713	0.000421964	0.00700992
4040373	TSC1	-0.630662	0.000603648	0.00887595
5420243	MED15	-0.630661	0.0043387	0.0336118
4210647	ESRRAP2	-0.630603	0.000860475	0.0113235
7380021	CLK3	-0.63028	0.000961927	0.0121355
7160592	ACOT9	-0.629785	0.00450156	0.0343981
1770368	SCFD1	-0.629379	0.000148753	0.00346867
580121	SNX1	-0.629207	0.000939277	0.0119722
1260551	PPFIA1	-0.629119	5.48967e-05	0.00174498
7150324	LRMP	-0.627912	0.00342926	0.0286182
3310242	EPOR	-0.627879	8.97883e-05	0.00248319
5390603	UPF2	-0.627794	0.00230037	0.0218709
6960274	HAL	-0.627296	2.19731e-05	0.00089973
4760356	ZZEF1	-0.626335	0.00120397	0.0140828
1400546	SCYL1BP1	-0.626248	0.00341223	0.0285043
2570471	SPTLC1	-0.625007	0.000863392	0.0113474
4730148	KTN1	-0.624958	0.00132524	0.0150446
70019	SFRS14	-0.624873	0.000382382	0.00659764
6110433	CCNJ	-0.623791	0.00127861	0.0146883
4900154	DPRXP4	-0.623431	0.000943172	0.0119929
6330672	MCFD2	-0.623382	0.000311132	0.00572742
5550762	BRD4	-0.623377	0.0027558	0.024691
7320615		-0.623043	2.1101e-06	0.000173495
2100347	ZNF384	-0.622975	0.00143728	0.0158326
4830689	MAZ	-0.622828	0.000149061	0.00346867
2370575	TANK	-0.622619	6.31631e-06	0.000377424
610221	DNAJB12	-0.622165	0.000589524	0.00873045
7040711	CKAP2	-0.621847	0.00212625	0.0207765
4390164	RBMX2	-0.621728	5.1702e-05	0.00167275
3940575	DOT1L	-0.621615	0.00687984	0.0454041
3440672	KIAA0261	-0.621447	0.00037383	0.00651204
2680102	LOC649555	-0.621283	0.00085502	0.0112758
6940521	MRPL43	-0.620952	0.00218771	0.0211189
7210390	ZFYVE1	-0.620263	1.20868e-06	0.000115379
2490259	PINK1	-0.619986	0.000308685	0.00570604
3830370	ZNF326	-0.619765	0.00676891	0.0448926
150328	LOC654202	-0.619661	0.00150538	0.0163549
5270241	STK10	-0.61935	0.0025987	0.0236918
1500538	LOC645138	-0.61923	1.6454e-05	0.000731018
460544		-0.619103	4.51388e-05	0.00152773
4180148	LOC650546	-0.61858	0.00129379	0.0147855
1580097	PAIP1	-0.617597	0.000382164	0.00659756
5910685	LOC651919	-0.616718	0.000146624	0.00342749
1710368	EZH2	-0.616593	0.00347701	0.0289045
1260164	FBXO21	-0.616409	0.000645823	0.009307
5360414	ZNF766	-0.616162	0.000348677	0.00621073
1230296	LTV1	-0.616157	0.00423117	0.0330757
630762	TBC1D3B	-0.616132	0.00163603	0.0173168
5810176	RASSF5	-0.615894	0.00036054	0.00635957
150626	LOC641710	-0.615172	0.000281803	0.00538873
1510152	PSRC1	-0.614504	1.54856e-05	0.000695003
3420204		-0.614189	4.97939e-05	0.00162905
4830064	RASGRP4	-0.614146	0.00033276	0.00600892
3460114		-0.614082	3.48356e-06	0.000245787
6510661	SS18L1	-0.613661	0.000952144	0.0120614
540161	DNAJC25-GNG10	-0.613621	0.00467851	0.0352437
2650324	ACAD8	-0.613	0.000626542	0.00912526
6200240	TSC22D4	-0.612867	0.00366461	0.0299985
5890608	C14ORF129	-0.612826	4.75923e-05	0.00158094
6350370	CLASP2	-0.61277	9.85809e-05	0.0026203
1850035	PPIA	-0.612193	1.41788e-05	0.00065735
4180100	APPL2	-0.611415	0.00564342	0.0398725
3180438	RPS3A	-0.610255	1.29835e-06	0.000119447
2120376	C6ORF111	-0.610172	0.00194716	0.0195597
2120634	CMTM4	-0.609874	0.00762776	0.0486024
7160128	SDHALP1	-0.609063	0.00395702	0.0315292
2480170	VHL	-0.60902	0.000145283	0.00340057
4230133	POLG2	-0.608945	0.000854501	0.0112738
6980164	NKIRAS2	-0.608915	0.0074684	0.0479617
2260376	ZNF839	-0.608546	0.000710416	0.00994743
6510192	GBF1	-0.608313	2.43572e-05	0.000971547
6940369	SIPA1L1	-0.607831	2.56125e-05	0.00100472
3310746	FAM35A	-0.607581	5.3338e-05	0.00170599
1450376	KIAA0556	-0.607018	0.000129146	0.00314391
2690520	RINT1	-0.606825	0.0011644	0.0137873
7560523	FOXC2	-0.606497	1.41989e-05	0.00065735
3420026	FAS	-0.60633	0.000215217	0.00442976
780255	LOC642236	-0.605867	0.000272042	0.00527577
1170056	C2ORF24	-0.605457	0.000393584	0.00669255
650349	RPS28	-0.605129	5.34547e-06	0.000335676
2350468	SENP7	-0.604822	5.86253e-05	0.0018314
5870594	RAB33B	-0.604513	0.00562298	0.0397943
3290592	AKAP9	-0.603926	7.18592e-07	8.08626e-05
2350189	GBP3	-0.603878	0.00150759	0.0163565
6270711	LOC732450	-0.603855	0.00459156	0.0348612
1660215	ATP6V0A1	-0.603407	0.00498641	0.0367507
7380148	BAGE5	-0.603102	0.00571908	0.0402411
2370193	RPS15A	-0.602486	1.84641e-07	3.12805e-05
3450626	GCOM1	-0.602083	0.00286316	0.0252691
60408	NFRKB	-0.602007	0.00206351	0.0203273
2360494		-0.601344	2.41785e-05	0.000965669
4250392	LOC283412	-0.601294	1.44557e-05	0.000664322
5670110	HMG20B	-0.600803	0.00350629	0.0290851
620450	RNASEH2B	-0.600691	0.00061444	0.00899574
4920075	TGM3	-0.599346	1.16371e-06	0.000112274
5550619	ADPGK	-0.598367	0.000405188	0.00682687
5960286	TCEA1	-0.598346	0.000261353	0.00514251
4590451	NAT15	-0.598092	0.00384091	0.0309936
6290369	ARL4A	-0.597689	0.00510263	0.037335
3940333	ZNF266	-0.597674	0.00132519	0.0150446
7050619	LRRFIP2	-0.597428	0.00364558	0.0298989
4810072	TUSC2	-0.59655	0.000357474	0.00632359
620187	GGCT	-0.595822	0.000220989	0.00450644
3800521	PIK3R4	-0.595626	0.000519645	0.0080031
1820180	MAGED4B	-0.595096	0.00036885	0.00644348
7160521	SEC63	-0.594928	0.000615924	0.00900464
5390500	LOC728643	-0.594214	0.00776067	0.0491647
7550053	PHF17	-0.593513	4.2007e-05	0.00146055
5420521	LOC650909	-0.593283	0.000806365	0.0108771
3420347	ATG16L1	-0.593153	0.00558032	0.0395991
1440241	CALHM2	-0.592925	0.00755898	0.048354
2630204	ENPP3	-0.592623	2.27118e-05	0.000923128
3130609	INPP5D	-0.59225	0.00295583	0.0258765
6130598	PRPF39	-0.592112	0.000169029	0.00377292
3390309	FLJ45202	-0.591981	9.00993e-06	0.000474067
3360471	EDF1	-0.591614	7.5254e-06	0.000418828
2480403	LOC285900	-0.591579	3.48137e-05	0.00126284
5090047		-0.590211	0.000197599	0.00421923
3990736	C17ORF39	-0.588989	0.000770625	0.0105043
4280435	LST1	-0.588843	0.00291759	0.0256656
3890719	TCEAL4	-0.588776	1.97577e-05	0.000834505
4230327	STK35	-0.588142	9.80012e-05	0.00261834
450164	RAB5C	-0.587709	0.00790568	0.0497766
6040408	MALT1	-0.58721	0.000494203	0.007792
870181	LOC653314	-0.586953	4.4793e-07	5.61424e-05
50440	ZBTB2	-0.586171	0.000280395	0.00536649
6200747	LOC220433	-0.586156	0.000667807	0.00951942
2350209	YY1AP1	-0.585176	0.00328283	0.0278076
1820725	LRRK2	-0.584554	0.000777481	0.010579
7200037	SFRS4	-0.58424	0.00257698	0.0235731
5080180	CACNG6	-0.584203	0.000258265	0.00510127
5290192	C5ORF44	-0.583532	0.000834845	0.0110808
6980424	SUMO1P3	-0.583392	4.36381e-06	0.000292498
6980692	RNF135	-0.583188	6.2313e-05	0.00191938
730047	SERPINA1	-0.583031	0.00294727	0.0258479
1990553	LOC728888	-0.582762	0.00364705	0.0298989
540678	GRIPAP1	-0.582303	0.00389899	0.0312741
6590358	PIAS2	-0.582279	0.00174982	0.0181596
460711	BAT2D1	-0.581968	0.000978999	0.0122733
4390470	TRIM4	-0.581743	5.91347e-06	0.000358917
3060040	PABPC1	-0.581333	0.00240429	0.0225118
1770025	SYNE2	-0.581212	0.00137211	0.0153617
2970619	ESPL1	-0.581128	0.0063919	0.0432481
7040647	SLC26A11	-0.580923	0.00566237	0.0399697
830594	SNHG10	-0.579772	0.000173429	0.00382362
2320441	LOC23117	-0.578656	0.000158014	0.00359405
2640360	UBE2E3	-0.578596	0.000441838	0.00721186
3800309	EIF4H	-0.578341	0.00599457	0.0414625
4220132	THRAP3	-0.578133	0.000956311	0.0120992
4230373	MAP3K1	-0.577424	0.00072111	0.0100513
2470136	TLE4	-0.577323	0.00061441	0.00899574
6290113		-0.576363	0.00083198	0.0110676
4050450		-0.576238	9.67831e-07	0.000100475
2450603	SF3B1	-0.576133	0.000980317	0.0122733
3180162		-0.576029	0.00213391	0.020808
6860379	SRP54	-0.575876	0.000768372	0.0104828
4610681	LOC653658	-0.575687	2.75778e-06	0.000210472
360678	ADNP	-0.575665	0.00143971	0.0158481
2260603	RNF145	-0.575109	0.00458937	0.0348532
620273	GPRASP1	-0.574132	4.3147e-08	1.16681e-05
4060523	DUSP11	-0.573782	0.00107322	0.0129971
6620152	HADHB	-0.572494	0.00325988	0.0276892
6550750	ARMC8	-0.572088	0.000393542	0.00669255
160554	ARID5A	-0.57179	0.00377305	0.0306544
6940678	LOC653972	-0.571412	0.000158407	0.00359619
150082	SEC11C	-0.570968	6.62896e-05	0.001996
6960131	CYTH3	-0.570908	1.45797e-05	0.000666968
4640347	LPGAT1	-0.57031	0.000512151	0.00794781
3890382	ST3GAL5	-0.570028	0.00588816	0.0410085
3060072	SULT2B1	-0.569445	0.00696111	0.0457886
1240025	C17ORF38	-0.568646	0.000785628	0.010657
3060066	TRIM49	-0.568406	0.00227188	0.0216937
5270167	GNL3	-0.568157	0.00133503	0.0150946
5420025	UBE3B	-0.567964	0.0043211	0.0335315
5670112	ANKRD27	-0.567485	5.83153e-05	0.00182357
6350093		-0.567151	0.00232815	0.0220466
4150289	SUMO4	-0.566925	1.26981e-05	0.000612359
2490452	GAA	-0.565993	0.0056785	0.0400469
6180538	GDI2	-0.565562	0.00196936	0.0196891
20576	HDAC3	-0.565147	8.76089e-08	1.85017e-05
160575	LOC644029	-0.564872	0.000555837	0.00836413
1470475	SECISBP2	-0.56453	0.00194847	0.0195597
2970754	HAUS8	-0.56452	0.00211434	0.0206826
4780164	DYDC2	-0.5645	0.00054296	0.00824924
4900711	ABCA12	-0.564102	5.18796e-06	0.000331181
1070195	PPARBP	-0.564026	0.0032077	0.0274007
3170349	LOC388743	-0.563576	1.42605e-06	0.000128545
2100341	C14ORF2	-0.56274	0.00457657	0.034816
4040204	C20ORF3	-0.562678	0.00339865	0.0284293
3310358	PHKG2	-0.562482	0.000203243	0.00429322
6270491	N4BP2L1	-0.562354	1.9582e-05	0.000830064
4810450	PRKD3	-0.561487	7.96535e-06	0.000434997
2230215	CXORF45	-0.559508	0.00152569	0.0164711
1400240	LDHB	-0.558339	0.00454267	0.0346436
240195	B2M	-0.558304	5.73288e-05	0.00180185
3140102	SLC26A2	-0.558031	2.49334e-05	0.000984343
5050541	LOC653232	-0.557868	8.44098e-05	0.00238116
3370554	HERPUD2	-0.557711	0.00226201	0.0216464
3370452	GMFG	-0.557642	0.000797011	0.0107876
7160678	ESD	-0.557409	0.000233778	0.00472041
2350451	MAP4K5	-0.556578	0.000935344	0.0119319
3460040		-0.556545	0.00287653	0.0253696
5860743	PAIP2	-0.556203	0.000516247	0.00798266
1030289	SMAD4	-0.556098	0.000923202	0.0118161
4390687	POMT1	-0.555766	0.00406903	0.0321611
1740646	DCHS1	-0.554992	0.00392456	0.0313926
2320136	BAT1	-0.554715	8.0895e-05	0.00230734
4540647	G3BP2	-0.554638	0.00535092	0.0385299
6380639	RPLP1	-0.554509	1.8339e-06	0.000155342
2480465	CYB561	-0.554191	0.000127214	0.00312584
3420301	SLC30A5	-0.552567	0.00589211	0.0410085
1690379	BECN1	-0.552253	0.000576771	0.00858695
7040678	FABP7	-0.552243	7.34612e-06	0.000414082
6020746	CMTM3	-0.552163	0.00447076	0.0342732
3830593	LOC130773	-0.552146	0.000239805	0.00480617
2680446	ARF3	-0.551962	0.00012002	0.00301351
6250053	PTTG1IP	-0.551643	0.00140564	0.0156293
990725	DONSON	-0.551634	0.000544967	0.00825698
6110035	DDX42	-0.551447	0.000498306	0.00782069
6180154	MRPL10	-0.551309	0.0026929	0.0242849
1740709		-0.55053	1.03157e-05	0.000523995
2570477	BTN2A1	-0.550509	0.00257351	0.0235667
4480519	EDEM2	-0.550393	6.55988e-06	0.000385949
1030020	WDR37	-0.550329	0.00130814	0.0149053
7100044	ARID2	-0.549556	0.00257879	0.0235731
2000402	CXORF65	-0.549518	0.00787291	0.0496717
4900433	AMBP	-0.548914	1.3884e-06	0.000125908
1660605	ZNF436	-0.548833	8.32674e-07	9.00836e-05
2320678	INADL	-0.548632	7.39496e-06	0.000415045
2190221	EIF3L	-0.548167	0.00296326	0.0259048
7040280	CLINT1	-0.547916	0.000152746	0.00351497
1780735	C12ORF67	-0.547795	3.47763e-07	4.7236e-05
6520110	PHF11	-0.547657	0.00413163	0.032564
3780670	NGLY1	-0.547611	0.000232831	0.00470438
2230681	CCDC5	-0.547606	0.00232847	0.0220466
1440259	PCM1	-0.547364	0.00398997	0.0317151
6960553	TERF1	-0.547363	0.0013032	0.0148655
1500021	CWC22	-0.547088	0.000206968	0.00432933
6220538	DOK2	-0.546972	0.00575642	0.0404024
6660711	C13ORF23	-0.546831	0.00618606	0.0422728
6220563	VPS11	-0.546582	0.00299969	0.0261269
1740543	JAK1	-0.546329	0.000150759	0.00348975
2760048	FBXO3	-0.545836	0.00178987	0.0184203
2480674	C1D	-0.545812	0.000327745	0.00595132
2470093	TJP2	-0.545636	0.00252002	0.0232356
2650594	ARHGAP9	-0.545519	0.00276101	0.0246969
5810092	LOC440525	-0.544307	0.000636632	0.00923555
4280041	SSR2	-0.543834	2.86074e-05	0.001093
10187	CNPY3	-0.543283	0.00229729	0.0218643
2970519	GLUD2	-0.543251	0.00185588	0.0188417
5890471	L1CAM	-0.543162	0.000442872	0.00722108
2480468	RANBP10	-0.543137	1.20543e-05	0.000586231
2640048	GAPDH	-0.542987	0.00510183	0.037335
6130440	FAM174A	-0.541815	0.00233699	0.0220896
2320445	ARHGEF7	-0.541461	0.000821575	0.0109883
4900482	RALGAPA2	-0.541181	1.11163e-05	0.000553715
4540435	HN1	-0.540573	0.00117513	0.0138397
3310747	CLEC14A	-0.540257	3.97859e-05	0.00140357
4670162	CTSH	-0.539961	0.00301422	0.0262239
3800091	C21ORF66	-0.539594	0.00706263	0.0461947
1820181	MXRA7	-0.539161	0.000311352	0.00572742
1690521	MTA1	-0.537756	0.00302148	0.0262543
7650373	THEX1	-0.537306	0.000313738	0.00574435
3060291	SLC39A6	-0.537104	0.00051059	0.00793775
2470243	ZDHHC2	-0.536984	0.00378767	0.0307168
3710053	APBA2	-0.536897	0.000839061	0.0111181
5050242	TCEB1	-0.536645	0.00471976	0.0354851
1300482	HIP2	0.536477	0.000950434	0.0120546
1990079	FBXO32	0.536933	0.00735556	0.0475061
3290369	PSMF1	0.537003	0.00163526	0.0173146
2630601		0.537121	7.28317e-05	0.00213611
5340520	FAM26C	0.5374	0.00520803	0.0378368
1240646	METTL2A	0.537684	0.00151761	0.0164309
2940168	SNRPG	0.537891	1.25411e-06	0.00011789
1050132	ZNF518B	0.53818	0.00449914	0.0343882
2750746	UCHL5	0.538412	0.00324109	0.0275981
6860072	TRAPPC6A	0.538859	0.000886145	0.011534
6480064	POLR1E	0.539177	0.0010928	0.0131684
460113	MAGED1	0.539261	0.00526132	0.0381249
4540196	HCG18	0.54003	0.00546533	0.0390527
5690053	TK2	0.540218	0.000339716	0.00609364
610138	PSMB2	0.540397	0.00707491	0.0462434
2450682	LOC732172	0.540452	0.000327942	0.0059514
4050315	LOC646817	0.540452	0.00695832	0.0457868
2070528	ZNF699	0.540608	0.00324355	0.0276026
630717	ZNF33A	0.542034	6.58416e-06	0.000385949
2340328	LSM14A	0.543009	0.00164895	0.0174296
3450176	C17ORF58	0.543259	0.000528488	0.00809884
6450605	DDOST	0.543318	0.000303219	0.00562863
2850176	C14ORF72	0.543795	0.00192081	0.0193607
3930541	PLEKHA1	0.543862	0.00722004	0.046856
3830025	PRKACB	0.543926	0.00218536	0.0211189
4490739	PPAP2A	0.54402	0.000961912	0.0121355
4860475	SYT15	0.545021	0.000287237	0.00544003
6200243	PGP	0.545144	0.00193207	0.0194488
5260022	TBCCD1	0.545244	7.7851e-06	0.000427875
6250553	ITFG3	0.546174	0.00722591	0.0468749
4900484	RRP15	0.547327	0.00141215	0.0156569
3120053	HOOK1	0.54755	0.00386775	0.031103
2360184	GTF2F2	0.5476	6.26072e-05	0.00192651
4880014	TCEA2	0.547748	0.00275861	0.0246969
6520669	GALT	0.548353	0.000540447	0.00822893
2570400	LOC648605	0.548631	0.00541751	0.0388245
6510360	C1ORF97	0.549362	0.000872578	0.0114389
4040743	LOC146053	0.550154	0.00173623	0.0180787
2640369	VIL2	0.550268	0.00305692	0.0264462
5310088	GPR137	0.550713	0.000450755	0.00729943
4760056	ELOVL4	0.55088	0.00107833	0.0130282
3930379	P2RY11	0.551116	0.00719566	0.0467624
3830653	DNAJB2	0.551654	0.00163034	0.0172861
2000204	MTA2	0.551778	0.00013172	0.00318285
3310543	C10ORF84	0.551866	6.90844e-05	0.00205408
4290377	C18ORF45	0.552451	0.000111562	0.00285459
3290161	TMEM86B	0.553065	7.36841e-05	0.00214939
5860187	PHYH	0.553554	0.00160207	0.0170686
4210347	DUSP28	0.553639	4.29969e-05	0.00147761
610440	CD81	0.553827	0.00200269	0.0199126
670463	AK3	0.554245	0.000789288	0.0107019
1940193	KCNK12	0.55431	0.00530244	0.0383322
870546	MAD2L1	0.554486	0.00162411	0.0172296
7200240	ARHGAP4	0.554738	0.000951304	0.0120607
1980184	P2RY10	0.554848	0.00711	0.0463568
3120139	NENF	0.554928	0.00616588	0.0421972
2570068	C6ORF57	0.555038	0.000755671	0.0103738
3060563	NR2C2AP	0.555292	4.5853e-05	0.00153857
270196	OBFC2B	0.555488	0.000278891	0.00535433
1230292	MED30	0.55596	0.000890157	0.0115452
2690240	FANCD2	0.556047	0.00345622	0.028786
5260441	C10ORF59	0.557085	0.00232873	0.0220466
3940064	KLRA1	0.557139	0.00470879	0.0354285
6380441	ENO1	0.557742	0.000199451	0.00423604
3140524	NARG1	0.557808	0.000169477	0.00377292
840364	SGSM1	0.558999	0.000390484	0.00666946
5050037	MTERFD1	0.559306	0.00390672	0.0313143
650634	SLC25A39	0.559624	0.00657695	0.0439885
6900392	CHCHD5	0.559704	2.26754e-05	0.000923128
1070253	FAM105B	0.560433	0.0022938	0.0218504
5960014	C15ORF57	0.560785	9.81771e-05	0.00261834
780682		0.561398	0.00678453	0.0449672
990167	C1ORF52	0.562224	6.00956e-06	0.000364033
2140470	PSMA2	0.562507	8.01753e-06	0.000436757
4010347	COPS5	0.563889	0.00240301	0.0225118
610753	SLC13A3	0.564162	0.00113416	0.0135174
50435	DNM1L	0.56425	3.71617e-07	4.93882e-05
2810669	LCMT1	0.564586	0.000533443	0.00814644
5690131	CCDC101	0.564803	0.00297018	0.0259579
5270747	HSDL1	0.565433	0.000267842	0.00522021
2640706	HCCA2	0.5657	0.00423879	0.0331124
4810653	YWHAH	0.566403	0.00463504	0.035068
1190110	VPS28	0.567059	5.19804e-05	0.00167823
270619	GTF3A	0.567591	9.49383e-05	0.00257452
3290551	EIF4G3	0.568064	0.00519276	0.0377793
10253	PPIL5	0.568478	1.09245e-05	0.000545925
4670487	SIVA	0.568623	0.00493212	0.0364856
5340603	ATG10	0.569163	0.000346114	0.00618652
4480546	ADO	0.569449	0.000400519	0.00676093
6580639	ACOT7	0.569943	0.00118623	0.0139355
2070195	SNAPC4	0.570106	0.006422	0.043348
3830477	LOC441246	0.570742	1.32287e-05	0.000627506
5670494	ARL15	0.570763	6.34391e-05	0.00193857
20110	CREB3L2	0.571154	0.000286221	0.00543592
4220364	C19ORF2	0.57134	0.000441123	0.00720974
4860402	MRI1	0.571577	0.000273444	0.00528264
3780168	COL8A2	0.571804	0.000889178	0.0115452
1660424	CASK	0.572413	0.00127852	0.0146883
2100743	DYRK2	0.573011	0.00744561	0.04788
730497	CC2D1B	0.573095	0.00358609	0.0295879
730475	LOC728758	0.573313	0.00520331	0.0378368
510128	SLC9A9	0.57338	0.000299234	0.00558155
5310390	TRIM65	0.57432	4.87632e-06	0.000318541
4860239	WDR1	0.574547	0.000472845	0.00754619
3460008	TMEM173	0.574552	0.000566429	0.00847328
7570192	RHBDD1	0.574728	0.00182758	0.0186465
2760673	NHP2	0.575038	0.000213639	0.00440905
4900670	COX5A	0.575119	0.000227432	0.00462256
6420520	CD40	0.576246	0.00146169	0.0160157
4590347	ZNF784	0.576748	0.00338962	0.0283743
6020674	FLJ38482	0.57705	0.000180874	0.00394436
1410243	FRAP1	0.577891	0.000887926	0.0115452
6330301	FLJ16686	0.578396	0.00647079	0.043567
630689	VILL	0.578635	0.00065281	0.00936574
5570088	SRM	0.578759	0.00626298	0.0426566
1570189	ZNF669	0.578816	0.00246892	0.0229151
6400270	HPRT1	0.578844	0.000122544	0.00305448
7200161	KIAA1826	0.579373	0.00327507	0.0277876
6370397	CSRP1	0.579586	0.00105489	0.0128814
5080326	PSMA6	0.579714	4.79195e-05	0.00158701
150019	SLAIN1	0.580086	0.00603578	0.0416707
1300228	CUEDC1	0.580217	0.00766415	0.0487436
6330494	DUT	0.581573	0.000739082	0.0101869
5860201	SNRPD2	0.582081	6.39505e-05	0.00194265
110348	MAGOHB	0.582915	0.000934864	0.0119307
4590593	YAF2	0.583071	0.00443181	0.0340645
2570463	LOC728492	0.583579	0.000394147	0.00669572
6580608	PEX16	0.583686	7.95299e-07	8.69555e-05
4200110	GTF3C6	0.583698	0.00239943	0.0225005
5960706	DNAJC8	0.583869	0.000234613	0.00473109
4860086	TMEM118	0.585243	0.00640486	0.0432905
5340593	AKAP8L	0.585279	0.000421507	0.00700945
650367	DNAJC21	0.585468	0.000641707	0.00928909
2480768	DHFRL1	0.586094	0.00551659	0.0393461
4260019	NGRN	0.58627	0.000806445	0.0108771
5810671	C7ORF50	0.586947	0.00119321	0.01401
5820520	BCL7C	0.586998	2.67256e-06	0.000206914
4010719	CSF2RA	0.587292	0.00789406	0.0497339
2120445	BRIX1	0.587319	1.88513e-05	0.000808405
3460520	CCND2	0.587339	0.00664039	0.0442394
5260221	ATAD1	0.587454	0.000133906	0.00321302
6350161	LCP1	0.58783	0.00282722	0.0250709
1740504	MCRS1	0.587847	0.00525052	0.0380647
6550196	CRK	0.588131	0.000625917	0.00912046
2480291	SNRPN	0.588213	0.0072997	0.0472443
4760392	CACNA1B	0.588564	0.00109111	0.013162
3520647	LY6G5C	0.589071	0.00235653	0.0222198
5260059	CXORF12	0.589392	0.00190861	0.019282
3520372	CES2	0.589492	0.0045828	0.0348376
1050681	ZNF286A	0.59001	1.88206e-05	0.000808209
430369	TEX264	0.590434	0.00104064	0.0127377
6020372	AATF	0.59085	0.000143603	0.00337994
2850440	EIF2S3	0.591109	0.00215938	0.020974
150551	FMNL3	0.591352	0.00098983	0.0123311
7330044	DYNLT3	0.591489	0.007734	0.0490524
6380438	MCM3APAS	0.591547	0.00602868	0.041631
2470609	SLC39A11	0.592288	0.00337426	0.0282868
4610577	FAM122B	0.592542	0.00342059	0.0285664
5290148	GPT2	0.592871	0.00183187	0.0186779
1780367	C12ORF44	0.59328	0.00218734	0.0211189
4060050	PNPT1	0.593832	0.000792737	0.0107345
7330259	SH3GLB2	0.595107	0.00016928	0.00377292
6380553	SLC35B4	0.596137	0.00314184	0.0269915
3360241	TNPO3	0.596357	0.000435369	0.00716
1110377	ATP5D	0.597239	0.000573181	0.00854589
5260044	GMFB	0.597536	0.00133134	0.0150584
4260671	AEBP2	0.597859	9.119e-06	0.000476361
6350706	ARHGAP26	0.598468	0.00016922	0.00377292
1090075	FLCN	0.598887	0.000646929	0.00930786
1440612	BZW2	0.60027	0.00788809	0.0497166
4220086	EID1	0.600472	1.51822e-05	0.000686376
2320367	NDUFA13	0.600794	0.00114612	0.0136231
6130390	RPL26L1	0.601187	3.54316e-05	0.00127923
6900224	BSCL2	0.60269	0.0020725	0.0203822
5220670	DCUN1D1	0.603144	7.6232e-05	0.00220057
2810687	LRRC14	0.603803	0.004354	0.0336796
4480224	SRPRB	0.604197	0.000969412	0.0122049
6280092	SLC25A23	0.604469	0.00379318	0.0307282
4780537	RUVBL2	0.605086	0.00310718	0.0267833
5870228	ADSL	0.605107	0.00273291	0.0245667
4810440	TOPORS	0.605272	0.000927649	0.0118583
650672	USP33	0.605757	0.000831325	0.0110675
5360131	MLH3	0.607295	0.00419582	0.0329521
770487	LOC648581	0.607728	0.00015809	0.00359405
4780647	TMEM150A	0.608518	0.00489418	0.0363116
6840706	ANAPC10	0.608863	0.0054736	0.0391028
6660446	WDR51A	0.610732	0.00365939	0.0299681
1260021	ZBP1	0.611422	0.00695005	0.0457495
2640411	UNC84B	0.61239	0.00696193	0.0457886
1090286	NEK8	0.612462	0.000483176	0.00766614
5310332	LCMT2	0.612496	0.00124327	0.0144182
3370687	CGGBP1	0.613439	0.00349444	0.0290181
6770309	MYL6	0.613469	0.00019068	0.00411712
1470092	FBXL6	0.614122	6.13293e-05	0.00189708
510132	LOC650029	0.614385	5.38734e-05	0.00171599
2230491	NHP2L1	0.615077	0.0065603	0.0439067
2470753	BBS4	0.615107	0.00527876	0.0381981
1740487	BPHL	0.615113	0.000390019	0.00666946
6110187	CSNK2A2	0.615328	0.00463788	0.035068
4670427	NSUN5C	0.615432	4.47982e-05	0.00151954
1990520	GPS1	0.615532	0.000207736	0.00434061
620603		0.615565	2.64299e-05	0.00102763
4040450	VCPIP1	0.617632	0.000159707	0.00362077
5820255	HSPC171	0.617703	0.000646174	0.009307
6130725	ARHGEF18	0.618108	0.00684873	0.0452563
6450603	P2RY12	0.61961	0.00794341	0.0499442
3940215	MTFMT	0.620954	0.00305341	0.0264232
6980100	VARS	0.621437	0.0049166	0.0364145
1030475	PIN4	0.621608	0.00401804	0.0318724
1070474	C5ORF37	0.621835	0.00497606	0.036705
4760564	SS18L2	0.622151	1.94705e-06	0.000162692
5910301	RER1	0.62221	0.00614338	0.0421586
1240544		0.622999	0.000393743	0.00669255
6220451	SLC25A4	0.623115	0.0051608	0.0376355
7570148	LMNB2	0.623322	0.00175103	0.0181661
1450082	TRAPPC2L	0.623816	4.20838e-05	0.00146123
4890040	PTCD2	0.624541	0.00318782	0.0273103
7000746	C3ORF31	0.624808	0.00406339	0.0321248
2650014	TSNAX	0.625469	0.00143335	0.015812
1660386	PTPRO	0.626657	0.00499857	0.0367831
6770348	MTFR1	0.626896	0.00151917	0.0164353
4070014	APBA3	0.627064	0.00197445	0.0197272
1470750	CDC23	0.627137	0.00352075	0.0291658
4640168	PIN1	0.627889	5.83531e-06	0.000354872
4250452	DNAJC10	0.628072	0.00650571	0.0436975
3190634	DSTN	0.628684	8.73051e-05	0.00244051
4780307	PLCL1	0.628767	0.000381017	0.00658884
2600278	C1ORF54	0.628783	0.00669041	0.0444868
7150678	RAB8A	0.629317	0.000550345	0.0083086
7100349	KLHL8	0.630304	8.69766e-05	0.00243353
4890403	MPDU1	0.630704	0.00363842	0.029882
1230348	CARHSP1	0.631301	0.00155627	0.0167252
2140008	RAG1AP1	0.631479	2.898e-06	0.000218433
4220241	LOC284023	0.631552	0.000291824	0.00548313
4810326	TRNT1	0.631659	0.00638229	0.0432084
4120538	LOC731314	0.631734	0.00752024	0.0481922
2480326	HSP90B1	0.631897	0.0010051	0.0124659
5310446	RNF121	0.632334	0.00100856	0.0124887
5090053	FDX1L	0.633316	0.00150692	0.0163565
5550204	DDRGK1	0.633355	2.43632e-07	3.70045e-05
1980022	VTA1	0.63393	0.00153058	0.0165124
270156	UBE2N	0.633956	1.53558e-05	0.000691192
940669	TRPT1	0.634629	0.00205894	0.0202952
6130189	LOC653566	0.634825	0.00502248	0.0368797
7000341	LOC647834	0.634876	0.00611839	0.0420339
1240477	RTN4IP1	0.636101	0.00671453	0.0446183
2230528	MMS19L	0.63627	0.00334446	0.0281473
780187	C6ORF130	0.636567	0.0001789	0.00391249
6900703	ARHGEF10	0.637347	8.90629e-06	0.000470522
6900431	HAGHL	0.63774	0.000210968	0.00438032
5360446	MED27	0.638007	4.64273e-06	0.000306529
5550092	ISM1	0.639275	0.0046592	0.0351291
1400348	NMUR1	0.640702	0.000512761	0.00794781
4890279	HIST2H4A	0.641039	0.000817357	0.0109725
4780136	UFC1	0.642141	6.82476e-08	1.60632e-05
770348	LOC649260	0.642209	0.00717349	0.0466799
1570370	HINT2	0.642271	0.00106194	0.0129171
2340521	C17ORF61	0.643225	0.000630519	0.00916154
6350239	RRAS2	0.643506	9.62197e-05	0.0025966
5550068	ZNF195	0.64365	0.00073835	0.0101814
6200113	LOC653066	0.645631	0.000763824	0.0104485
1660661	SUB1	0.645728	0.00241061	0.0225436
5720398	NDUFAF2	0.645996	0.00532691	0.038422
1940164	LSM5	0.646724	7.35278e-05	0.00214889
7210397	GNPTG	0.647897	0.00105735	0.0128932
5080687	NDUFS1	0.648096	0.000912286	0.0117251
6380148	FAM104B	0.648174	0.00482244	0.0360374
670367	RAB5A	0.648445	0.00360796	0.0297206
1820544	GPATCH4	0.648655	0.0032156	0.0274492
4060468	CENPL	0.648961	0.000192056	0.00413524
6020291	LRBA	0.649632	0.00149865	0.0162991
830739	RPP21	0.649836	9.91263e-05	0.00262574
3390386		0.65009	0.00361189	0.0297371
7160626	PPP2R5E	0.651331	5.25787e-06	0.000333572
6420138	LOC440456	0.65136	0.00165544	0.0174623
1450451	DOPEY2	0.651485	0.000407728	0.00685094
4590612	LMBR1	0.651489	0.00284689	0.0251875
5390202	TMED9	0.65158	0.000620078	0.0090525
3930386	C2ORF76	0.653236	0.00658669	0.0440155
2100402	PRMT7	0.653355	0.00032122	0.00585699
2260176	SRFBP1	0.653566	0.000220031	0.0045048
5090010	ZNF35	0.653573	0.000144686	0.00339645
6110477	NUDC	0.653689	2.96603e-06	0.000221433
6560520	TLE2	0.653705	0.00073538	0.0101622
540671	LILRB2	0.654439	0.00191693	0.0193391
2970220	LOC648509	0.654839	2.69211e-06	0.000206997
290739	DNASE1L3	0.655259	0.0065118	0.043714
2630474	MLLT11	0.655351	0.00329553	0.0278565
2000564	C6ORF204	0.655413	0.00356527	0.0294555
4830458	GMPPB	0.656038	0.00101153	0.0125112
2450358	CKS1B	0.656103	0.00213884	0.0208362
3370280	MPP6	0.656892	7.97406e-05	0.00227863
4070026	KATNA1	0.657165	1.95987e-05	0.000830064
2630102	CCDC28B	0.657404	0.0047155	0.0354703
5390685	LOC643433	0.657429	2.87535e-08	9.1769e-06
1300187	RDH13	0.657888	0.00369424	0.0301851
3850687	FICD	0.658371	0.000368439	0.00643996
130603	DYNLRB1	0.659019	0.000102923	0.00268692
6380445	SFRS5	0.660327	7.17906e-06	0.000407646
1690167	BBS9	0.660442	0.00358362	0.0295754
5870113	THOC7	0.66072	8.48824e-05	0.00238794
1500168	RCN1	0.661565	8.89451e-05	0.00247067
20491	UBE2F	0.66212	0.000203986	0.0043039
5130113	TMEM141	0.663169	0.00328193	0.0278075
2600619	ARPC4	0.664935	0.000164868	0.00371321
3130576	CHIC2	0.665325	0.000108024	0.0027872
3450364	THOC6	0.666005	0.00766785	0.048747
7040132	ANKRD12	0.666878	0.000782619	0.0106302
2030228	ATG5	0.667155	0.00688814	0.045439
4830709		0.667388	0.000456364	0.00735166
5810630	PIGP	0.668177	0.000917861	0.0117624
1190221	REXO4	0.668221	0.00535787	0.038542
6380563	UCRC	0.668648	0.00370007	0.030189
10630	IL21R	0.668985	0.00671897	0.0446382
2120707	CETN2	0.669319	0.00329535	0.0278565
5560131	ATOX1	0.669391	0.00220306	0.021214
5910215	RAD51C	0.669757	0.00268883	0.0242553
4850600	ZNF17	0.670313	0.00280007	0.0249162
610068	LOC730358	0.671244	0.00109367	0.0131684
240487	SH3BP5L	0.67206	0.00605124	0.0417494
6520142	LOC648868	0.672381	0.00521786	0.0378903
2760768	TNRC6B	0.673444	0.00106661	0.0129416
4760600	LOC731999	0.673519	0.00703771	0.0460909
2140239	CMTM7	0.673535	0.000907578	0.0116923
6980010	MED28	0.675261	7.73788e-07	8.55754e-05
3120196	ALDH3A2	0.676	0.00582443	0.0407427
2750639	DFFA	0.676633	0.00191741	0.0193391
1660196	HK1	0.6767	0.00279727	0.0249122
1030427	CUTA	0.677044	6.15339e-06	0.000370562
4010097	FBXO5	0.677115	0.00278876	0.0248527
6980048	GOT2	0.677588	0.00169343	0.0177355
6020719	RAB23	0.677773	0.0041753	0.0328468
6290014	CCT4	0.677867	0.00036474	0.00640167
3390367		0.678173	0.00795188	0.0499722
7560114	KLHDC8B	0.678405	0.0027599	0.0246969
3800424		0.679001	0.000517665	0.00799257
4490072	GFRA2	0.679333	0.00582722	0.0407465
5130332	ZNF213	0.679728	0.00178019	0.0183512
5670368	SLC39A1	0.679885	0.00672518	0.0446698
610452	ITGB1	0.68016	0.0044777	0.0342889
7000703	POLR3K	0.680507	0.00469272	0.0353421
2630315	RNGTT	0.680535	0.00583004	0.0407521
5810201	ZNF593	0.680661	5.3692e-05	0.00171375
2000021	TTC7A	0.680673	5.71178e-06	0.000348735
1240482	LAGE3	0.681226	0.00600429	0.0415018
4070193		0.681567	0.00634553	0.0430885
3440133	RNF150	0.681876	0.00145891	0.0159966
4150279	C6ORF47	0.682031	0.00524691	0.0380535
5900112	CCDC16	0.682421	0.000965063	0.0121651
4120224	GPR18	0.682618	0.00362944	0.0298497
4230554	REXO2	0.683282	0.00440911	0.0339525
4860762	INPP4B	0.685714	0.00320534	0.0273995
6330242	OGFOD1	0.685957	0.00373826	0.0304201
2070039	INSIG2	0.685985	0.00213212	0.0207971
1240286	ZNF350	0.687262	0.00299385	0.0260982
7050138	RQCD1	0.688003	3.45209e-06	0.000245249
2190356	EIF5A2	0.688429	0.0010449	0.0127847
630446	C22ORF25	0.6886	0.00114864	0.0136425
7050026	SPCS3	0.688787	0.00195005	0.0195658
770672	THOP1	0.688838	5.7782e-05	0.00181425
7550133	TSR1	0.68894	5.42248e-06	0.000339023
4570102	BRMS1	0.689062	2.27242e-05	0.000923128
3450524	TJP3	0.689148	0.00178001	0.0183512
6020474	SELS	0.689175	4.11878e-05	0.00143916
3420692	C5ORF15	0.689205	0.00012545	0.00310184
1980328	CACNB3	0.689698	4.9823e-05	0.00162905
2710192	MRPL3	0.68996	0.0012122	0.0141468
6110739	RDH14	0.690401	4.573e-05	0.00153857
4120307	NEDD8	0.690712	0.00357761	0.0295337
380484	SLC36A4	0.690962	0.000267738	0.00522021
6370341	SPOP	0.691424	0.00275868	0.0246969
1410598	VRK3	0.691584	0.00196042	0.0196377
7160246	JMJD8	0.691778	9.60011e-05	0.00259422
3290441	BMPR1A	0.692344	0.00103864	0.0127377
5910397	LIAS	0.693948	0.000138387	0.00329489
6060592	GNAI3	0.693972	5.30633e-06	0.000334581
1820576	PITPNM2	0.694054	0.00391962	0.0313743
3390110	WDR33	0.694577	0.00240388	0.0225118
3180196	PTCD1	0.69468	0.0043557	0.0336843
1410079	CDC26	0.694693	0.00120832	0.0141182
6510196	TRIM24	0.695074	1.52043e-05	0.000686376
6550180	ZMAT5	0.695244	0.0009398	0.0119739
5260328		0.696045	0.00458818	0.0348532
1500048	LRRC45	0.696273	0.000283185	0.00540023
7650484	CCT3	0.696708	0.00101808	0.0125619
5490477	EBPL	0.697136	0.00143219	0.0158048
4760450	C16ORF33	0.697378	0.000203013	0.00429322
6960630	CD97	0.699576	0.000129496	0.00314637
6100768	CYFIP2	0.699726	0.00588089	0.0410003
6860450	ZNF525	0.699978	7.45037e-05	0.00216306
4730348	THG1L	0.700891	5.33532e-06	0.000335676
7330164	DENR	0.700898	0.00274681	0.0246414
130743	CLEC4C	0.701287	0.00106389	0.0129251
1190070	LOC652545	0.701315	7.0263e-06	0.000402724
7040301	PLEKHB2	0.702087	0.000262705	0.00516251
5860592	NARS2	0.702109	0.00212418	0.0207656
290309	FAM125A	0.702174	0.000160512	0.00363635
670639	LONP2	0.702663	3.6033e-08	1.04812e-05
3830274	CROT	0.702843	0.000272783	0.00527577
6770504		0.70321	0.00440752	0.0339488
6040743	ZADH2	0.703429	0.00560028	0.0396859
3610288	LAT	0.703598	0.00595469	0.0412958
4760692	C1ORF131	0.704276	0.0021494	0.0209174
5310170	CORO1B	0.704832	0.00351302	0.0291202
2350019	FEZ1	0.705207	0.00124625	0.0144294
6650541	SP100	0.705388	0.00459895	0.0349002
2490674	C19ORF39	0.705951	0.00015157	0.00350327
4880053	ORAOV1	0.706453	0.000803104	0.0108511
6380138	WASL	0.706592	0.000600992	0.00884752
10220	ANAPC11	0.706889	0.000979409	0.0122733
6480661	GSK3B	0.7077	9.97357e-06	0.000508289
2470608	LLGL1	0.707792	0.000897753	0.0116012
3170239	CSK	0.708822	0.00722965	0.0468893
2030079	RUFY1	0.70898	0.00175724	0.0182034
1820768		0.709243	2.77299e-06	0.00021111
4060768	DBT	0.709696	0.00711589	0.0463684
4860692	SHFM1	0.71	0.00118641	0.0139355
70441	NDUFS7	0.710105	0.000530526	0.00811797
1470259	EXOC7	0.710111	0.000418307	0.00697548
1710202	LOC644869	0.71032	0.000757131	0.0103892
7560093	UBL7	0.710556	0.00096095	0.0121331
2480328	THOC3	0.710914	0.000645548	0.009307
7380608	HMGCL	0.711532	0.00516647	0.037659
5960168	C10ORF58	0.712449	4.89504e-05	0.00161118
5690373	GOT1	0.712543	0.00261093	0.0237752
3360400	SMC2	0.713587	0.00607019	0.0418333
7050706	PDHX	0.713856	0.00425271	0.0331827
2370093	COMMD4	0.714399	0.0014658	0.0160412
6660132	DCXR	0.714675	0.00040509	0.00682687
5910347	ZNF250	0.714893	0.000220927	0.00450644
5550458		0.714951	0.0023701	0.0223069
650553	BIN1	0.715324	0.000427936	0.00707862
4920327	FAM190B	0.715605	0.00503165	0.0369383
1470400	GABPB2	0.716315	1.72767e-06	0.000148356
5690279	FARS2	0.716595	0.00608392	0.0418904
4220041	SLC12A2	0.717097	0.000286784	0.00543592
610022	BFAR	0.717414	0.00761975	0.0485814
6060475	BMPR2	0.71746	0.000220648	0.00450644
4760328	FASTK	0.718024	0.000248533	0.00494756
7320750	ILVBL	0.718542	0.000139497	0.00330965
2190717	IL18BP	0.718821	6.43631e-06	0.000382216
4850091	EMG1	0.720031	0.000439222	0.00718437
4860358	VBP1	0.720297	0.00181791	0.0185997
1050544	SCAMP1	0.720699	0.000700586	0.00986355
6940484	ASPSCR1	0.720754	0.00179122	0.0184239
3890544	NUP37	0.721056	0.00352511	0.0291941
2650253	PRDX4	0.721688	0.000258966	0.00510205
1500386		0.721855	4.33889e-05	0.00148481
7210075	TTC1	0.721896	0.00126693	0.0145922
4050452	PPA1	0.722289	8.26582e-06	0.000448697
6520026	NUCB1	0.723126	9.06654e-05	0.00249911
4760047	UBE2D2	0.723147	0.000120905	0.00302984
5050112	C10ORF119	0.72341	0.000912924	0.0117284
6620682	EXT2	0.723479	0.00649832	0.0436705
6520215	ANXA1	0.723951	0.00384634	0.0310266
4590377	ANKRD35	0.724222	0.000169447	0.00377292
6550064	PRDX2	0.724736	0.0045744	0.0348081
7400053	SLC22A18	0.725273	0.00336035	0.0282341
2940040	BCCIP	0.725437	0.00536597	0.0385752
7510553	C1ORF83	0.725687	0.000889203	0.0115452
5090747	FLJ12949	0.72604	0.00215978	0.020974
5670037	MUTYH	0.726143	0.000137195	0.0032741
5860546	ZNF22	0.726245	0.000980414	0.0122733
6290546	PURB	0.726461	0.000812673	0.0109399
7330653	C1ORF86	0.726527	0.00501433	0.0368462
6040376	FAM127A	0.726839	0.000451276	0.00730404
6980253	PTPLB	0.727024	0.00385815	0.031084
10341	SHMT2	0.727051	5.67479e-05	0.00179196
6900091	IKZF3	0.727892	6.18526e-06	0.000371754
6660348	DCUN1D4	0.728165	0.000478111	0.00760661
5360592	LOC729985	0.728797	0.00761418	0.0485644
1690288	MYO9A	0.730197	0.00106437	0.0129251
4290021		0.730782	0.00011916	0.00300167
2940274	PGAM5	0.731403	3.18529e-06	0.000233036
3120292	FAM117B	0.731853	0.0019599	0.0196377
1430053	TTLL12	0.732443	0.00343234	0.0286335
3400070	ZNF7	0.733005	0.000546959	0.00827519
7330575	KLHL28	0.73384	0.00126678	0.0145922
20201	FUBP1	0.734288	7.55543e-06	0.000419741
6380241	UNC45A	0.734402	0.00539357	0.0387195
6370661	AP2S1	0.734841	6.87647e-06	0.000399994
650689	CLIP3	0.735129	0.000138346	0.00329489
5290678	FLJ20021	0.735568	3.42339e-05	0.00124473
5080458	SAMM50	0.73644	0.00794186	0.0499442
5420066	H6PD	0.738031	0.000171139	0.00379895
5910070	GPR174	0.738034	6.64998e-06	0.000389068
1400253	RAD50	0.738267	0.000750436	0.0103203
6590504	FIBP	0.740339	0.00012322	0.00306176
2690300	LOC730432	0.740972	0.000698618	0.00984483
730092	SFXN4	0.741461	1.92203e-05	0.000819669
4390446	MGC3731	0.741476	0.00273253	0.0245667
5290239	XRCC6BP1	0.742534	0.000903835	0.0116554
5090491	CXORF38	0.743856	5.30539e-06	0.000334581
3370053		0.744358	8.93248e-05	0.00247675
4760301	DDX54	0.744866	0.00015704	0.00358248
7320435	DPM3	0.745073	0.000287552	0.00544267
6550288	KTELC1	0.745424	0.00123751	0.0143715
630091	NCOA7	0.746893	1.8129e-05	0.000788395
7400719	EXOSC1	0.747089	0.00115165	0.013673
6590731	DTNBP1	0.747306	1.04797e-05	0.000529707
4220180	WDR68	0.747484	0.00265545	0.0240356
1740240	PPP2CA	0.748098	4.4474e-05	0.00151021
5420358	CD99L2	0.748461	0.00441892	0.0340027
6650288	KIAA0562	0.74896	9.79177e-05	0.00261834
1770609	RPL7L1	0.749081	0.00101336	0.012523
2690431	C20ORF94	0.749623	1.19009e-05	0.000583373
4290026	C20ORF103	0.75066	0.00453967	0.0346293
1050180	ATMIN	0.751488	0.00313284	0.0269442
870632		0.75182	0.00404318	0.032006
270026	RASSF1	0.752742	0.000361773	0.00637025
1990047	C9ORF119	0.75415	0.000355838	0.00630186
830762	NDUFB5	0.754606	0.00105729	0.0128932
2760138	GNGT2	0.755446	0.00245469	0.0228243
6180184	CPNE1	0.756091	0.00764715	0.0486957
5960093	TBCA	0.756176	0.00065713	0.00941073
620523	ZNF234	0.757889	0.00212831	0.0207765
6940647	C16ORF58	0.757978	0.00225843	0.0216188
5890168	TMLHE	0.758657	0.0018218	0.018606
4220059		0.760045	1.51726e-07	2.70415e-05
2940292	BCKDHB	0.760381	0.00382549	0.0308934
3990435		0.760457	0.00522473	0.0379313
4570482	RPS10	0.760603	4.27927e-11	1.05829e-07
6840075	NP	0.762472	0.00556735	0.0395708
610113	TNFSF14	0.762566	0.00248645	0.0230101
110092	NUDT14	0.762871	5.08442e-05	0.00164885
6400044	EPDR1	0.763057	0.00494863	0.0365639
6510072	ACTG1	0.763058	0.000553144	0.0083399
610689	AIP	0.764286	1.29622e-05	0.00062156
7100367		0.764511	0.000643838	0.009307
7330544	ALDOC	0.764848	0.00477031	0.0357691
4230259	BRCC3	0.765947	0.000129191	0.00314391
160114	SMAP1	0.766162	0.00135418	0.0152496
1780411	PEMT	0.767118	2.45282e-05	0.000977104
3130079	EIF2B2	0.767339	9.75193e-05	0.00261462
6250546	ARHGEF19	0.767776	0.000535062	0.00816307
6200315	DNASE2	0.767872	0.000731119	0.0101361
770543	DHPS	0.768343	9.89238e-05	0.00262489
3060347	TTC4	0.769043	0.000494286	0.007792
1580327	SMARCD2	0.769106	1.75428e-07	3.05592e-05
1430010	SPCS2	0.76928	0.00082067	0.0109883
540056	PCCB	0.770268	0.000370744	0.00646925
7160719	CCT7	0.772004	0.000894222	0.011575
10196	C21ORF33	0.772173	0.00313767	0.0269706
4210544	SELPLG	0.772897	0.00158273	0.0169325
2900129	FTO	0.772992	0.00121703	0.0141816
2900427	P2RX5	0.77314	0.00511558	0.0374119
2140735	RALGDS	0.773267	0.000225354	0.00458637
4150291	LOC643466	0.773855	0.00545318	0.0390111
5890253	ITGB3BP	0.774597	0.00320814	0.0274007
7550370		0.774731	8.91347e-05	0.00247371
4050370	METTL5	0.774801	0.00637211	0.0431696
2710093	ZNF74	0.776927	0.00635352	0.0430885
3830180	VPS16	0.777641	0.00485564	0.0361977
50240	NDUFA3	0.778576	0.00589823	0.0410242
780184	PIBF1	0.778721	0.00015562	0.00356215
4060068	PDIA4	0.778805	0.00243734	0.0226835
4220672	MT1F	0.779191	0.00493538	0.036501
6350240	SMYD4	0.779322	0.00170779	0.0178557
1300706	MTHFD2	0.779978	0.00207306	0.0203822
4560528	POP5	0.780317	0.00495327	0.0365719
1400397	TMEM101	0.780762	4.83326e-05	0.00159554
670711	PLCL2	0.781166	0.0025269	0.0232642
2490717		0.78215	0.000574942	0.00856386
5390543	ZMPSTE24	0.783206	0.00144803	0.0159
3840092	PFAS	0.783313	0.000722075	0.0100513
3940189	JAK2	0.783521	0.00657854	0.0439896
1510521	PAFAH1B3	0.783532	0.000125338	0.00310157
460286	THOC4	0.783863	0.00148376	0.016177
6130138	POLR3C	0.783934	3.91382e-05	0.00139026
160292	APOBEC3H	0.784239	0.00365577	0.0299506
3710373	SNHG3-RCC1	0.784434	1.49618e-05	0.000677411
1340647	GAR1	0.785609	1.01976e-08	4.49177e-06
1770224	PRICKLE1	0.786702	0.00218768	0.0211189
1030296	BCL11B	0.786949	0.000352099	0.00625
2640240	DENND4C	0.787046	6.88027e-05	0.00205164
4120465	NOLA1	0.78719	6.38743e-06	0.0003802
6060332	PTBP1	0.787254	4.67107e-05	0.00156207
5340050	UBE2V2	0.787589	0.00237382	0.022328
3800398	FBXO6	0.788389	0.00223268	0.0214388
2810382	RALA	0.788807	0.00788276	0.0497135
5550220	NOP56	0.789293	0.00611671	0.0420317
6420289	PIK3R2	0.79002	0.00216438	0.0209922
4920537	POLA2	0.79012	0.00434054	0.0336177
5270315	WDR12	0.790239	0.00168646	0.0176936
6560468	INTS9	0.7903	0.00557178	0.0395729
6510270	SFTPD	0.790451	0.000462933	0.00743236
1770196	RG9MTD3	0.790812	2.67918e-06	0.000206914
6760619	ASMTL	0.790852	0.000128272	0.0031389
4860367	ATRIP	0.791049	6.43721e-05	0.00194796
4390504	LOC441408	0.791093	0.000896795	0.0115937
1110367	IMPAD1	0.791176	0.000471472	0.00752817
270767	HOXB1	0.791327	2.7872e-07	4.05366e-05
2570202	TAF1B	0.791923	1.43e-06	0.000128545
1450136	LOC648470	0.794354	0.000619667	0.00905078
2190689	OSBPL5	0.79489	0.0076396	0.0486577
2650408	N4BP2	0.795637	6.91941e-06	0.000399994
1470561	FAM173A	0.795808	0.00133912	0.0151156
650722	ASCC3	0.796391	0.00730711	0.0472679
4180301	ZNF365	0.797114	0.00247634	0.0229522
2490066	CD2BP2	0.797388	1.57656e-05	0.000703475
270338	TRAT1	0.797631	0.00477145	0.0357691
1660451	PAPD1	0.797758	0.000290179	0.00546739
7510524	CNGB1	0.798274	0.000104992	0.00272723
[truncated: 609 more rows]

## Sheet: HIVvsCTR
Additional file 2: Table 2: Differentially expressed genes for HIV versus CTR
ProbeID	Symbol	logFC	P.Value	FDR
4540239	DEFA1	-6.62029	1.66801e-11	3.02527e-08
2480600	DEFA1B	-6.03636	2.18813e-11	3.37332e-08
2970747	DEFA3	-5.9813	1.21611e-10	1.07132e-07
6100687	RPS4Y1	-5.01452	0.00507174	0.0361566
2030142	CLC	-4.42222	7.32952e-12	1.84598e-08
770400	LOC653600	-4.0585	1.25007e-08	3.05899e-06
6020273	RPS4Y2	-3.2261	4.42044e-05	0.00120936
5860075	CAMP	-2.71832	2.43203e-05	0.000789335
5870739	JARID1D	-2.49196	0.00215674	0.0198031
6550164	DEFA4	-2.48491	3.51447e-08	6.41194e-06
990543	SFRS11	-2.42505	4.63162e-09	1.47224e-06
4290047		-2.38704	5.62665e-07	4.99961e-05
1450139	FCGR3B	-2.33174	7.00497e-05	0.00169134
7160008	LOC728499	-2.31909	4.37668e-09	1.441e-06
1230164		-2.26455	6.75215e-07	5.68822e-05
1240424	ANP32A	-2.22267	8.33825e-11	9.1819e-08
70008	NCF2	-2.19878	9.9677e-08	1.37203e-05
6350343	HNRPH1	-2.19808	1.06159e-08	2.66115e-06
6770131	OLFM4	-2.19671	6.82792e-05	0.00166292
4780075	CEACAM8	-2.19588	9.8009e-06	0.000400784
4120039	FTHL2	-2.18157	8.84045e-08	1.26193e-05
1850093	DGKD	-2.1768	7.19177e-14	7.39146e-10
1770603	TCN1	-2.16771	7.80122e-07	6.39721e-05
130369	DDX3Y	-2.16174	3.32241e-07	3.44915e-05
1850687	PRKY	-2.13111	4.43554e-05	0.00121242
2750678	LOC729021	-2.11573	6.47285e-06	0.000292207
1990717	C1ORF63	-2.11413	1.76771e-08	4.00763e-06
460164	FTHL11	-2.10438	2.0197e-06	0.000125551
2000367	LOC647436	-2.06307	1.16664e-11	2.39807e-08
4860431	NBPF14	-2.05931	7.15657e-11	8.85854e-08
580255	AIM1	-2.05072	4.55853e-11	6.38878e-08
4180563	LOC613037	-2.01995	5.50668e-07	4.9268e-05
2630373		-1.97396	1.00785e-05	0.000408347
5340020		-1.93952	2.19019e-07	2.43791e-05
6060730	HK2	-1.92651	0.00014691	0.00289251
1440129	LOC644931	-1.92497	3.42312e-06	0.000183106
1030431	ACSL1	-1.91819	0.00043751	0.00644517
4670681	RAB12	-1.91759	6.13074e-06	0.000280459
4220600	PABPC3	-1.90834	3.22469e-10	2.0714e-07
3170332		-1.90247	1.46555e-06	9.97515e-05
840309	LEP	-1.88175	0.00038807	0.00590056
1240192	CSNK1G2	-1.87474	1.14293e-06	8.39069e-05
3830136	NACAP1	-1.86754	3.27209e-09	1.17312e-06
1050482	CD46	-1.8634	7.78314e-12	1.84598e-08
620019	RPS26P10	-1.8428	0.00231849	0.020884
4260187	CRTC2	-1.83794	3.98185e-05	0.00112739
5700070	ALPL	-1.82881	0.00382571	0.0298175
460386	PTMA	-1.8245	1.9548e-09	8.40004e-07
1500735	CTSG	-1.82236	9.99141e-05	0.00218486
2230563	PPBP	-1.81333	0.00453898	0.033581
6940619	2002-09-01	-1.81066	1.8977e-07	2.21764e-05
2340347	AGTPBP1	-1.8106	3.75151e-06	0.000194676
2370528		-1.80923	0.000105474	0.00226941
6960209	CBL	-1.80674	1.07838e-08	2.68142e-06
6280524	CCNL1	-1.80495	5.25582e-05	0.00137449
1940008	LOC644330	-1.79309	1.02104e-08	2.60179e-06
1740451	IL1R2	-1.79251	0.00101504	0.0116648
2360136	LOC440926	-1.78649	2.94558e-08	5.77596e-06
2810632	PTK2B	-1.78435	8.86347e-10	4.63199e-07
3940364	LOC347376	-1.7826	1.02037e-09	4.9158e-07
6130259	LOC402644	-1.77709	1.92638e-07	2.24136e-05
2940201	C18ORF32	-1.7765	4.14861e-10	2.55828e-07
2120338	TANK	-1.77364	1.08673e-07	1.46319e-05
4390079	SAMSN1	-1.77036	0.000353866	0.00549383
5290433		-1.76744	0.000123517	0.0025553
6450139	FTHL3	-1.75209	1.82937e-05	0.000640964
7610187	ATF4	-1.74334	0.00011232	0.00236716
6480121	CRCP	-1.74286	7.51092e-05	0.00177995
3800762	MAP3K2	-1.73386	7.72251e-05	0.00181071
6520646	IQGAP1	-1.7336	4.02405e-05	0.00113309
6020066	LOC651202	-1.73157	7.83925e-11	9.0153e-08
3990202	HMGB1L1	-1.72824	4.48104e-08	7.68712e-06
7650497	ELANE	-1.72818	0.000195693	0.00359155
4610138	CAPZA1	-1.72622	4.85112e-06	0.00023518
450195	2007-09-01	-1.72158	8.5643e-10	4.55281e-07
3420164	CLEC7A	-1.72129	0.000132189	0.00267726
6290747	NRGN	-1.72122	0.000276802	0.00462332
3170707	ROCK1	-1.71458	5.56784e-08	8.89498e-06
4220307	LOC647673	-1.71068	1.20087e-12	9.25664e-09
3190133	FTHL12	-1.70366	4.67679e-08	7.92305e-06
2680343		-1.69458	3.52903e-05	0.00104225
3870537	CD302	-1.68966	8.38888e-08	1.24954e-05
5910113	VCAN	-1.68942	3.59042e-07	3.63051e-05
6620356	ARPP19	-1.68788	6.88664e-10	3.93215e-07
460753	APLP2	-1.68726	4.88086e-10	2.83946e-07
730142	LOC643287	-1.67976	6.28028e-09	1.79296e-06
1230278	LOC440348	-1.67503	5.19997e-08	8.43845e-06
4290349	LOC643949	-1.65214	1.06457e-11	2.34457e-08
2760201	SLC25A20	-1.64643	0.00110507	0.0123406
4860196	FLJ44124	-1.64408	7.51627e-05	0.00177995
6040379	ZBTB11	-1.64062	6.89873e-07	5.76446e-05
10142	CD164	-1.63826	4.83525e-07	4.47704e-05
2940372	DTWD2	-1.6354	0.00271472	0.0233906
940386	TXNL1	-1.63229	6.04237e-09	1.74116e-06
6280504	LOC100008589	-1.62917	2.38155e-05	0.000779516
2850400	LOC23117	-1.62878	7.59334e-06	0.00032929
7100392	P704P	-1.62817	4.84924e-08	8.03853e-06
620047	BNIP3L	-1.62779	1.37975e-05	0.000520284
520133	SUMO2	-1.62574	5.06567e-08	8.264e-06
3830070		-1.62381	0.00131284	0.0138911
1190463	PNPLA2	-1.62148	2.32596e-05	0.000764046
4390398	LCN2	-1.62018	0.00194969	0.0184044
7100161	VNN2	-1.61879	0.000426289	0.00631608
7320424	HNRPA1L-2	-1.61286	4.91797e-08	8.06572e-06
7200242	SULF2	-1.61157	3.08985e-08	5.91735e-06
7160692	LOC644250	-1.61062	0.00148654	0.0152072
2810291	STK17B	-1.60526	2.33696e-05	0.000766547
6560072		-1.5916	0.00077347	0.00957768
5050047	KIAA1967	-1.59067	4.82734e-08	8.03853e-06
2370168		-1.58972	0.0003744	0.00574323
1820600	HMGB1	-1.58469	3.9626e-07	3.84211e-05
2260600	CHPT1	-1.58263	3.20516e-05	0.000965085
7100424	N-PAC	-1.5814	4.04862e-10	2.54757e-07
5720156	SF1	-1.579	9.60573e-05	0.00212311
5570543	AFTPH	-1.57817	2.32719e-12	1.43508e-08
870324	ARHGEF1	-1.57816	1.23816e-05	0.000480205
5670091	LOC399744	-1.57399	3.11091e-06	0.000169768
6020630	MMP25	-1.57276	0.0038581	0.0299715
6250615	PGLYRP1	-1.57004	2.09586e-06	0.000128985
2680082	RPL7	-1.56709	2.3838e-10	1.70929e-07
1260136	MEGF9	-1.56052	0.0011974	0.0130621
5900397	NME2	-1.55893	4.70825e-07	4.38604e-05
6960594	ANXA11	-1.55861	1.65562e-06	0.000108381
6370156	PPP1R15B	-1.55848	6.69611e-06	0.000299219
5550603	USP49	-1.55779	0.00151027	0.0153582
1500309		-1.55735	5.66432e-06	0.000267002
6130438	GSTCD	-1.54953	7.89456e-11	9.0153e-08
840630	USP6	-1.54619	8.71121e-08	1.261e-05
780626	NBPF3	-1.5433	2.16057e-09	8.74179e-07
4050349	RAB6A	-1.54059	2.9612e-10	2.0162e-07
2030093	PKM2	-1.53841	1.03426e-07	1.41103e-05
3370300	CCBE1	-1.53771	0.00538422	0.0375422
2060400	NKTR	-1.536	1.51888e-05	0.000561605
1820008	METTL7A	-1.53559	1.82391e-05	0.00063978
6520630	PIK3R1	-1.53121	3.90075e-06	0.00020012
1510722	RNF130	-1.52986	1.64904e-08	3.82291e-06
2140706	NARG1L	-1.52963	1.14395e-06	8.39069e-05
5820202	LOC644131	-1.51942	3.90353e-08	6.95708e-06
1450577		-1.51716	2.14756e-05	0.000721522
6400639	MGC18216	-1.51225	2.61331e-08	5.23223e-06
50735	ADCY7	-1.50947	1.96827e-06	0.000123099
7210382	USF2	-1.50533	1.05005e-08	2.65379e-06
3290669	SFRS12	-1.50332	5.14703e-05	0.00135373
6620278	ADI1	-1.50104	3.30937e-07	3.44915e-05
6960075		-1.49219	5.52988e-08	8.88036e-06
5390349	FLJ32679	-1.49043	8.58799e-08	1.261e-05
2470408	MAP3K7IP2	-1.48707	1.60083e-08	3.76783e-06
2710653	FBXO38	-1.48628	2.68406e-09	9.9708e-07
4260347	ARRB2	-1.48607	4.18288e-06	0.000211529
6620368	NAT13	-1.48407	7.41514e-08	1.13184e-05
2320356	VASP	-1.48385	8.70631e-08	1.261e-05
3460201	ADIPOR1	-1.48365	4.65549e-05	0.00125884
7330053	HLA-F	-1.48294	2.29371e-08	4.83869e-06
1400746	CSF3R	-1.48255	0.000211994	0.00379803
450608	QRICH1	-1.48167	1.21761e-06	8.77166e-05
5260288	DUSP6	-1.47787	0.00223982	0.0203418
3780228	TRAF5	-1.47672	9.19004e-08	1.29386e-05
6130079	RPL7A	-1.47561	7.37465e-09	2.04849e-06
3310341	FYB	-1.47496	5.97828e-06	0.000275528
780189	ZNF786	-1.47179	0.0036865	0.0289668
2260025	LOC730746	-1.47024	3.44508e-06	0.000183458
3990703	IL10	-1.46691	0.00149327	0.0152508
6270605	LOC649946	-1.46461	2.12035e-09	8.74179e-07
2190411	PRKCB1	-1.45894	9.46809e-10	4.78573e-07
4390484	TACC3	-1.45646	5.29892e-07	4.80534e-05
4250427	ZNF493	-1.45573	5.76297e-08	9.15925e-06
5290369	USP32	-1.45211	3.71633e-08	6.71317e-06
1230289	ADD1	-1.45092	4.60329e-10	2.783e-07
3800470	MBOAT7	-1.4498	5.44476e-06	0.000258672
450762	FCGR2A	-1.4495	5.38294e-06	0.00025613
1940504	FKBP1A	-1.4489	8.10404e-07	6.48057e-05
2230279	TOP1P2	-1.44486	4.24805e-05	0.00117576
6370717	GNG10	-1.44125	2.94464e-07	3.13173e-05
2060241	EIF3A	-1.43762	4.91168e-08	8.06572e-06
2760427	PYGL	-1.43689	1.58908e-05	0.000577105
2510022	LOC643997	-1.43629	1.50139e-08	3.56095e-06
3390152	PRKDC	-1.43585	2.0376e-10	1.61091e-07
3310484	C7ORF54	-1.43497	0.000110407	0.00234174
2360471	H2AFY	-1.43476	2.96299e-07	3.13944e-05
5860465	USP9Y	-1.43256	2.87404e-06	0.000161119
3140047	CROP	-1.42954	1.14853e-05	0.000452269
240576	C5ORF28	-1.42744	0.000481444	0.00689153
2140121	BASP1	-1.42645	0.00127244	0.0135849
5670398	EDEM3	-1.42614	1.8027e-07	2.1513e-05
1940100	TMEM184B	-1.42197	2.54012e-05	0.000813285
5810044	CDC14A	-1.42121	0.000103761	0.00224139
6770634	USP8	-1.41734	8.59275e-08	1.261e-05
2850039	TBC1D2B	-1.41637	2.54932e-05	0.00081454
1450349	LOC653158	-1.41465	0.00614846	0.04123
2340743	CPA3	-1.4119	3.86077e-06	0.00019873
4210113	CMTM2	-1.40968	0.000453199	0.00659437
1770142	DNAJC2	-1.40967	1.44749e-07	1.81425e-05
6280326	HDC	-1.40577	0.00591006	0.0401288
5130750	HHEX	-1.40465	0.000515767	0.00724495
1850288	ZC3H7A	-1.40384	1.13098e-06	8.34407e-05
840156		-1.40099	6.72392e-07	5.68822e-05
1980594	FTHL8	-1.40097	1.8988e-07	2.21764e-05
3370102		-1.39517	0.000180523	0.00335913
380575	RPL23	-1.39154	9.38713e-11	9.98046e-08
4290110	CYP4F3	-1.39038	0.00318932	0.0261533
1770541	SERP1	-1.38528	1.44851e-08	3.51668e-06
3850278	LOC641849	-1.38369	7.45001e-06	0.00032353
4860204	ACIN1	-1.37906	1.09774e-07	1.4716e-05
2970594	MYADM	-1.37901	0.000218828	0.00387766
2100368	GOLT1B	-1.37172	2.00718e-05	0.000688495
1450600	GOLGA6B	-1.37134	8.77946e-06	0.000368797
5670674	MME	-1.36692	0.00196206	0.0184664
2100689	FLI1	-1.36633	0.000683912	0.00878929
5960411	BCYRN1	-1.36624	0.00334126	0.0270113
110195	LOC646197	-1.36041	1.34586e-10	1.15269e-07
6450541	PXN	-1.35996	4.02326e-08	7.06003e-06
2640255	LOC641848	-1.35987	7.13067e-07	5.89812e-05
2070088	HLA-G	-1.35919	7.82019e-09	2.1338e-06
3850059	LMO2	-1.35907	1.17241e-05	0.000457579
2810255	CSAD	-1.35876	7.47302e-05	0.00177243
6760209	BCLAF1	-1.35844	2.81358e-05	0.000881618
5390433	DICER1	-1.35829	2.08672e-07	2.33661e-05
1340639	LOC400652	-1.35775	3.95208e-07	3.84211e-05
2630674		-1.35511	2.81503e-06	0.000158676
3710681	ARFGEF1	-1.3515	2.21245e-07	2.45383e-05
3130669	SATB1	-1.35137	9.72013e-08	1.35e-05
610164	FYN	-1.34995	3.92818e-07	3.83283e-05
2260551	RAD21	-1.3494	2.42698e-05	0.000788527
2900328	PTPLAD2	-1.34855	0.00370932	0.0290721
990474	TAF9	-1.34334	1.33809e-09	6.34729e-07
3940358	OSBPL8	-1.34271	2.32708e-09	9.08239e-07
4280608	PHF3	-1.3424	3.32241e-07	3.44915e-05
3190189	TTRAP	-1.34061	8.95837e-09	2.34079e-06
1240446	CAT	-1.3395	0.000198769	0.00363213
840358	EXOSC10	-1.33386	1.22787e-07	1.58974e-05
4810674	ZFAND6	-1.33381	5.51275e-07	4.9268e-05
7040475	SPOPL	-1.33176	7.13453e-06	0.000312915
5960324	ARL6IP1	-1.32623	5.3649e-06	0.000255883
20010	CARS	-1.32471	4.48012e-12	1.84598e-08
6840324	RPL13L	-1.32382	2.40666e-09	9.27557e-07
6420730	RPL9	-1.32345	1.15965e-10	1.07132e-07
2000142	LENG8	-1.32175	1.14568e-06	8.39069e-05
1090692	GPBP1	-1.32094	1.64574e-06	0.000107964
1340681	FGFR1OP2	-1.31914	3.07065e-08	5.91734e-06
6520180	IL18RAP	-1.31903	0.00237192	0.0212222
7650376	KIAA1033	-1.3185	4.41475e-06	0.000218842
5560136	BRWD2	-1.31687	0.00466137	0.0341306
2340739	LOC402221	-1.31587	2.04349e-06	0.000126293
3780139	PREX1	-1.31375	2.44314e-08	4.9887e-06
3180463	LOC649801	-1.31353	4.53272e-06	0.000222544
4280348	RNF166	-1.31052	7.42191e-06	0.000322766
2760553	UBE1C	-1.30751	7.32081e-08	1.123e-05
2600086	NCOA1	-1.30278	1.10221e-10	1.07132e-07
6580121	MID1IP1	-1.30262	7.63908e-05	0.00179824
6420671	GIMAP1	-1.30187	0.0029153	0.024593
1660541	ESRRA	-1.29921	1.14077e-07	1.50313e-05
430670	TFAP2A	-1.29902	0.00145608	0.0149777
6580064	C14ORF19	-1.29877	1.68736e-06	0.000109761
2370576	GATAD2B	-1.29823	2.61047e-06	0.000150072
6860615	LOC147804	-1.29822	8.79757e-08	1.26193e-05
4610349	RANBP9	-1.29815	3.39881e-08	6.23783e-06
2850402	PFN1	-1.29784	9.9399e-06	0.000404323
4540356	UFM1	-1.2978	4.06325e-09	1.38867e-06
2570139	TARDBP	-1.2974	3.08067e-06	0.000169316
2350121	LOC642678	-1.29642	0.000115687	0.00242157
6480600	THUMPD1	-1.29633	2.18311e-09	8.74179e-07
2690707	MARS	-1.2946	1.50295e-09	6.9165e-07
3450220	PPP1R12C	-1.29264	3.7443e-07	3.71622e-05
3830601	SLC2A11	-1.29167	0.00593782	0.0402552
2140753	RPL14	-1.29119	4.49387e-08	7.68712e-06
6660373	IKBKB	-1.29111	1.1397e-05	0.00044994
7610608	LOC653702	-1.28959	4.3259e-06	0.000216163
580703	LOC728153	-1.28952	0.000321033	0.00512341
6280040	YWHAG	-1.28658	3.25029e-06	0.000174897
5360390	C8ORF37	-1.28617	0.000158331	0.00305115
7610706	EEF1B2	-1.28424	5.32824e-06	0.000254707
4540600	FAM115A	-1.27994	2.31433e-05	0.00076377
870451	ASB8	-1.27845	7.02454e-11	8.85854e-08
20370		-1.27807	9.19772e-09	2.38314e-06
20091	GABARAPL2	-1.27718	4.12448e-05	0.00114982
4220037	DCTN6	-1.2766	0.000177461	0.00332017
3850561	F11R	-1.27656	8.18832e-06	0.000349682
2340673	PTPRE	-1.27594	1.73074e-05	0.000618352
6130458	LOC400986	-1.27537	0.000436603	0.00643797
2350066	HLA-A	-1.27286	2.71763e-05	0.000857653
430142	HSPA4	-1.27205	5.91092e-08	9.34623e-06
5810367	N4BP2	-1.26855	0.00723351	0.0462336
2230167	LOC653773	-1.26764	5.91573e-12	1.84598e-08
2630138	SUMO1	-1.26	8.27183e-06	0.000352273
830445	FLJ11783	-1.25874	6.01824e-08	9.46737e-06
3140288	MAN2A2	-1.24941	7.98127e-05	0.00185726
540010	ZNF655	-1.24922	1.63925e-07	2.02172e-05
1430484	C21ORF81	-1.24681	0.000517479	0.00724716
7000376	C20ORF191	-1.24608	6.63754e-09	1.87757e-06
840431	LGALS9	-1.2457	4.18665e-05	0.00116086
3190348	LOC440927	-1.24428	7.59524e-12	1.84598e-08
3710221	IL17RA	-1.24424	5.45659e-06	0.000258673
7200279	TPP2	-1.24258	4.5126e-08	7.68712e-06
4490242	PKN2	-1.24088	1.86692e-06	0.000117956
2900112	PPIB	-1.23751	9.68009e-06	0.000397955
5670167	DGCR2	-1.23436	6.7997e-07	5.71267e-05
3130246	RNF149	-1.23425	0.000388532	0.00590419
6270647	PPP2R5C	-1.23387	1.16262e-06	8.47451e-05
4180204	NCOR2	-1.2321	3.66463e-05	0.00106495
1500201	HNRPC	-1.23195	5.33579e-07	4.81961e-05
1410309	LOC200030	-1.23121	4.48095e-09	1.45433e-06
1990397	SP110	-1.23116	8.82516e-05	0.00199891
7320592	MARK2	-1.23028	2.33107e-07	2.54872e-05
6940039	SORL1	-1.22915	1.32697e-07	1.69769e-05
4230619	GCA	-1.22476	0.00350313	0.0279245
7400377	CEACAM6	-1.22257	7.97595e-06	0.000343467
4050541	HMGN2	-1.22238	4.7612e-10	2.82312e-07
1030593	OS9	-1.22049	2.24999e-10	1.6922e-07
1230575	EWSR1	-1.2201	4.74504e-09	1.4929e-06
7510424	C12ORF35	-1.21964	0.000516488	0.00724716
610750	MCL1	-1.21857	6.80106e-06	0.00030303
5870594	RAB33B	-1.2178	5.6762e-06	0.000267002
5700220	DAPK1	-1.21712	8.93707e-08	1.26985e-05
430669	SPTLC1	-1.21549	0.00127405	0.0135926
130356		-1.214	1.10705e-07	1.47243e-05
70630	RNF144B	-1.20801	0.00263581	0.0228687
7000754	AMY2B	-1.20584	1.70271e-05	0.000610656
650427	ALDOB	-1.20415	2.62599e-06	0.000150497
1820619	LOC388122	-1.20412	4.02454e-08	7.06003e-06
460333	SPAST	-1.20282	1.03026e-05	0.000415609
6960735	UQCRH	-1.20244	9.69814e-06	0.000398031
4640402	DUXAP3	-1.20165	0.00805289	0.0499788
6040053	STAB1	-1.20024	1.35238e-05	0.000512261
5670435	DMC1	-1.2	0.0057	0.039116
1440100	MBD2	-1.19992	4.24876e-06	0.000213707
1070612	DVL3	-1.19911	1.53768e-05	0.000565892
2120086	KDM3B	-1.19726	2.08747e-08	4.5326e-06
1500524	PHC2	-1.19648	0.00287849	0.0244026
2970097	C14ORF11	-1.1964	1.34372e-06	9.45196e-05
4250280	TSNAX	-1.19618	5.40993e-05	0.0014029
4050474	C4ORF41	-1.19506	2.88674e-05	0.000896341
6560609	CNOT8	-1.19418	3.932e-06	0.000201388
2000682		-1.19285	3.52239e-07	3.6202e-05
3370112	RPN2	-1.19125	1.93776e-06	0.000121437
4280193	C19ORF6	-1.19108	0.000142291	0.00281595
3870706	FURIN	-1.18821	0.00025402	0.00433109
5090528	CYORF15B	-1.1876	3.78249e-05	0.00109098
3370201	LOC648343	-1.18753	4.37251e-05	0.00119838
6180187	TDRD9	-1.18614	6.0279e-07	5.29511e-05
3420687	GIMAP7	-1.18218	0.00213476	0.0196716
3780544	SF3B14	-1.18208	1.06214e-07	1.44269e-05
6220278	TSPAN14	-1.17609	1.35739e-06	9.51194e-05
4780538	PSMC6	-1.17551	4.65131e-07	4.35908e-05
4880632	IL1RAP	-1.17465	8.91396e-07	6.94051e-05
2940095	SLC36A1	-1.17428	2.5407e-09	9.57195e-07
5310537	MRPL16	-1.17251	9.83764e-08	1.3602e-05
6450538	TCERG1	-1.17219	6.02203e-07	5.29511e-05
2600204	SACM1L	-1.17148	5.74039e-06	0.000268454
2360189	AFF4	-1.17146	6.93145e-05	0.00167885
3130086	FLJ12078	-1.17141	0.000226702	0.00397606
2140202	ERMN	-1.17065	0.000722724	0.00916151
6590441	TRIP12	-1.17019	1.93459e-08	4.26066e-06
5220189	PIK3AP1	-1.16801	0.00125151	0.0134406
2140563	UBE4B	-1.1665	1.7623e-08	4.00763e-06
2370017	MCM8	-1.16579	0.00302413	0.02516
7160079	FAM49B	-1.16541	1.96154e-09	8.40004e-07
2260703	MPHOSPH6	-1.1653	4.56325e-05	0.00123854
1110300	TMEM154	-1.16498	0.000470477	0.00676595
1690253	ATG3	-1.16421	3.30222e-08	6.13358e-06
610367	HECA	-1.16366	2.14821e-05	0.000721522
4890743	IQSEC1	-1.16168	0.00392821	0.0303518
3390220	FLJ38973	-1.16123	7.13521e-07	5.89812e-05
4860209	MOBKL1A	-1.16099	8.79283e-09	2.31717e-06
5810435	SNAP23	-1.16081	0.000134217	0.00270125
4560154	KIAA0831	-1.16068	0.000357128	0.00552777
6900520	LOC651309	-1.16001	0.00265458	0.0229783
150762	OSCAR	-1.15929	0.000223439	0.00394157
4880646	FKSG30	-1.1588	4.07745e-06	0.000207143
7050736	FERMT3	-1.15865	1.8232e-08	4.10327e-06
6280008	HSD17B11	-1.15764	0.000132243	0.00267726
2760255	MTF2	-1.15762	1.16614e-07	1.52814e-05
610278	2006-09-01	-1.15662	3.42659e-06	0.000183106
3890747	LOC158345	-1.15555	7.79812e-08	1.17862e-05
6270711	LOC732450	-1.15515	8.12085e-06	0.000347282
3170020	DGKA	-1.15417	0.00027255	0.00456714
5050408	SFPQ	-1.15341	2.03477e-05	0.000693689
70286	LOC441743	-1.15143	1.90539e-06	0.000120141
7550364	APH1A	-1.15097	4.27448e-05	0.00118096
5390603	UPF2	-1.15	4.34349e-06	0.000216353
2510279	NUP62	-1.14997	2.69502e-08	5.36101e-06
990273	RPL37A	-1.14971	9.0247e-07	7.00903e-05
630201	MLL3	-1.14916	9.91005e-05	0.00217323
6980370	IRF4	-1.14766	8.3576e-05	0.00192579
5270291	UBE2R2	-1.14611	1.82698e-07	2.16659e-05
1450685	ZNF430	-1.14478	0.000491103	0.00699085
5890386	LOC642103	-1.14436	0.000471537	0.00677804
1780709	DDX17	-1.14347	0.000789231	0.00971431
5090288	SALL3	-1.14266	6.42993e-07	5.50705e-05
4290440	SIN3B	-1.14228	4.20078e-06	0.000211985
6940176	ACTR3	-1.14052	0.00098485	0.0113976
2120468	C10ORF58	-1.13743	3.69316e-06	0.000193002
7050670	SAFB2	-1.13467	0.000148992	0.00291675
6620438	TOP1P1	-1.13458	3.27549e-08	6.1208e-06
6110494	GNAQ	-1.1325	1.23227e-07	1.58974e-05
1740685	FAM116A	-1.13204	0.000209674	0.00377152
3170487	ERP44	-1.13014	1.11884e-10	1.07132e-07
6060433	RPS6KA4	-1.13	2.21409e-05	0.00073894
1240440	TXNIP	-1.12785	5.9677e-06	0.000275452
1440121	LOC645968	-1.12725	0.000101582	0.00221192
1740142	LOC647074	-1.12657	1.18217e-06	8.57644e-05
7400133	CUGBP2	-1.12596	2.04089e-06	0.000126293
2970315	RNPC3	-1.12396	4.90339e-06	0.000236969
2190671	CCR3	-1.12379	2.38926e-06	0.000140856
6450661	ANKRD20A1	-1.12213	0.000311189	0.00500777
620450	RNASEH2B	-1.1208	3.3714e-07	3.4766e-05
7050484	ZYX	-1.11974	0.000369239	0.00567818
670209	ZNF700	-1.11744	4.2988e-07	4.1163e-05
4180379	SFRS8	-1.11659	1.35508e-07	1.7194e-05
5130300	MRPL47	-1.11638	0.000152015	0.00295901
3290747	ATP2A3	-1.11613	4.49929e-06	0.000221255
670091	ORM1	-1.11603	0.00613974	0.0411984
4010463	SMC3	-1.11498	1.36734e-07	1.72784e-05
4640367	SFI1	-1.11473	3.75688e-06	0.000194676
2650601	GPBP1L1	-1.11447	2.48125e-06	0.000144895
6510164	ATP2B1	-1.11417	2.82263e-07	3.03241e-05
3130674		-1.11361	2.51399e-05	0.000808276
4490500	ITGAX	-1.11307	5.88606e-05	0.00149493
2230411	SMEK2	-1.11291	1.9967e-06	0.000124624
540082	TBL1XR1	-1.11285	9.62317e-08	1.34572e-05
3140553	SAR1A	-1.11224	0.000374093	0.00574137
3890136	VTI1B	-1.10951	1.84048e-06	0.000117005
5490601	SLC40A1	-1.10935	0.000157631	0.00304525
1070593	KLHL2	-1.10899	0.000351609	0.00546736
6380768	EIF4E	-1.10878	1.07219e-05	0.000430452
3370762	LOC401357	-1.10855	0.00709587	0.0456642
1070386	CBX1	-1.10615	2.66659e-05	0.00084762
5720487	ILK	-1.10517	0.000257623	0.0043736
2710324	HELZ	-1.10498	2.59694e-06	0.000150072
4730703	CYTH1	-1.10452	4.65327e-06	0.000227016
2030358	WDR26	-1.10251	0.00107071	0.0120795
5550367	LTF	-1.10239	1.54203e-05	0.000566439
3990292	KLF10	-1.10159	8.37264e-08	1.24954e-05
1240504	JMJD1A	-1.10142	0.0012895	0.0137337
2750608	RABGEF1	-1.10131	1.97941e-07	2.27728e-05
940725	NFATC1	-1.10069	7.0512e-07	5.8601e-05
3780465	SMARCA5	-1.10069	2.55642e-06	0.000149002
1450471	LOC202134	-1.09987	0.00555763	0.0384471
3930390	SMAP2	-1.09946	1.28093e-05	0.000491842
240594	ANXA3	-1.0994	3.1746e-05	0.000959631
2510239	TRIM56	-1.09916	4.59532e-05	0.00124396
1580653	SLC12A6	-1.09885	0.00194487	0.018372
3370400	LOC643313	-1.09747	0.000173325	0.00326061
2100136	CIR1	-1.09582	0.00246916	0.0218393
3520291	LRRK2	-1.09371	0.00119394	0.0130357
7510332	METT11D1	-1.09337	1.51474e-06	0.000102197
3120133	SNRNP70	-1.09176	0.000327037	0.00520038
6420189	XPO6	-1.09005	7.25206e-05	0.00173863
3130609	INPP5D	-1.08987	6.33466e-06	0.00028762
1820746	NPHP3	-1.0898	3.49121e-06	0.000185362
5550615	LOC440354	-1.08915	3.00651e-06	0.000167328
1050612	SULT1A1	-1.08851	0.000603995	0.00808991
1850593	AP1G1	-1.08838	0.00210636	0.0194914
4290632	UBA2	-1.08768	4.59665e-07	4.33421e-05
990315	TCP1	-1.0858	4.18489e-06	0.000211529
3780528	RPS27A	-1.08509	1.86972e-10	1.51708e-07
6180168	NCF4	-1.08312	6.58638e-05	0.00162984
7160129	SBF2	-1.08171	1.45986e-05	0.000544281
6420386	GPSM3	-1.08142	0.000423774	0.00629091
1940300	VAPA	-1.07931	3.02244e-05	0.00093005
2340494	RDH11	-1.07906	5.42144e-07	4.87345e-05
4570369	NFATC2IP	-1.07701	5.64247e-09	1.6569e-06
2060451	PLCB2	-1.0769	0.00411881	0.0313801
5860037	UBR4	-1.07639	1.7875e-07	2.1513e-05
160132	BAT1	-1.07487	0.000116785	0.00243793
2470719	RTN3	-1.07383	0.000124889	0.00256869
4610722	OSTC	-1.07175	2.16185e-05	0.000724526
2750446	SNORD36A	-1.07172	0.00310165	0.0256321
870037	LOC440341	-1.07058	6.94062e-06	0.000306684
6560121	PIK3C3	-1.0705	4.39315e-09	1.441e-06
830066	RPS24	-1.0695	5.50294e-12	1.84598e-08
6760202	FAM96A	-1.06891	4.97054e-05	0.00131664
830039	ERGIC1	-1.06762	1.36983e-06	9.55562e-05
6180538	GDI2	-1.06695	2.10605e-06	0.000129355
6960538	NOP2	-1.06647	2.86621e-05	0.000893567
6250487	CD9	-1.06562	0.000628205	0.00828816
6840020	TNFSF13B	-1.06444	0.000154849	0.0030047
1570048	PIK3R5	-1.06406	0.000161981	0.00310522
3400468	RAP1A	-1.06393	0.00020978	0.00377152
3850224	TMEM167A	-1.06392	4.54591e-06	0.000222837
6770553	SMAD5	-1.0631	1.59035e-06	0.000105288
4880392	KIAA1539	-1.06249	0.000711327	0.00905547
6280521	LOC648399	-1.06249	1.57532e-05	0.000574134
2900739	SRPK2	-1.06188	1.34015e-07	1.70747e-05
4540273	HERC3	-1.06151	9.41683e-07	7.24062e-05
1410221	S100A12	-1.05939	8.64254e-05	0.00196952
6940402	CUTL1	-1.05868	7.28542e-05	0.00173863
2850010	AKNA	-1.05764	0.000270806	0.00454285
1240474	ZBTB16	-1.05753	4.83491e-05	0.00128957
1260066		-1.05477	0.000389698	0.00591785
3370554	HERPUD2	-1.05438	2.61372e-06	0.000150072
1440241	CALHM2	-1.05388	5.56174e-05	0.00142496
5310114	MBTPS1	-1.05372	5.72867e-06	0.000268454
5050553	MKNK2	-1.05337	0.00191833	0.0181714
1820019	PIAS1	-1.05238	5.24525e-07	4.78481e-05
830482	LOC91431	-1.05129	2.33829e-08	4.83869e-06
3370451	GNB2	-1.05019	0.000125041	0.00256869
3060603	BACH2	-1.04988	3.5913e-07	3.63051e-05
4260672	SMA4	-1.04973	0.000979749	0.011383
1260524	STIM1	-1.04967	3.59271e-06	0.000189357
2690068	ASB3	-1.04917	1.70543e-07	2.0784e-05
4920437		-1.04894	0.000128396	0.00261482
270544	NR2C1	-1.04881	3.06939e-05	0.000941677
1570014	OSBPL2	-1.04786	4.66492e-05	0.00125884
5270241	STK10	-1.0474	1.68526e-05	0.000606321
6860196	WIPF1	-1.0461	0.00059453	0.00798047
5700068	TRPM2	-1.04562	9.88615e-05	0.00216954
2490669	NLRP1	-1.04511	2.76491e-06	0.000156423
6650594	ATP11B	-1.04496	1.5079e-05	0.000559483
450397	IFNAR2	-1.04454	0.000229046	0.00399671
2060482	KIAA0907	-1.04406	0.0044004	0.0328511
670332	NPEPPS	-1.04307	1.01263e-09	4.9158e-07
2100292	RBBP7	-1.04141	6.14869e-07	5.36602e-05
3180131	LOC389672	-1.04018	7.3688e-07	6.05873e-05
5420377	LGALS3	-1.03903	0.00195009	0.0184044
3130364	ADAM10	-1.03716	2.85688e-05	0.000891559
2370630	PDK1	-1.03695	3.41474e-06	0.000183106
6520739	PPM1B	-1.03539	0.000147974	0.00290604
5550070	LSM6	-1.03466	4.66301e-06	0.000227132
3060040	PABPC1	-1.034	7.23749e-06	0.000316081
650349	RPS28	-1.0327	1.53309e-09	6.95141e-07
1170176	CAMK2G	-1.03138	9.14787e-10	4.70094e-07
460373	LACTB	-1.03098	0.000489891	0.00697682
4610753	ENG	-1.03006	0.00245238	0.0217345
3870433	TAF1D	-1.02963	1.60463e-07	1.99499e-05
1230347	RERE	-1.02881	1.75629e-06	0.000112948
7380477	BCL2A1	-1.02832	0.00198791	0.0186245
6900750	HDAC2	-1.02717	6.97022e-07	5.80845e-05
1450326	HNRNPA1L2	-1.02692	1.15416e-05	0.000453905
1110192	PPM2C	-1.02655	2.68483e-06	0.000153002
2650300	P2RY13	-1.02639	0.000254919	0.0043425
6660286	INTS8	-1.02542	0.00103296	0.0118179
5420204	KIAA0100	-1.02408	1.17188e-08	2.8906e-06
1820274	HERC1	-1.02374	9.14222e-05	0.00205154
2900327	IL8RB	-1.02348	0.00218392	0.0199748
1050475	SNHG5	-1.02339	0.00509467	0.0362546
3850136	CLCN6	-1.02315	0.00125414	0.0134548
3460504	DAPP1	-1.02187	0.00021635	0.003848
1980553	ADAM15	-1.02083	1.21966e-07	1.58675e-05
6620681	TMEM176B	-1.02	0.00343085	0.0275176
6450278	MKNK1	-1.0183	8.75243e-07	6.87309e-05
10470	GTF2IP1	-1.018	1.46107e-09	6.82564e-07
430593	RPL31	-1.01793	8.0728e-10	4.41356e-07
7160767	RBBP4	-1.01747	7.26944e-05	0.00173863
1510414	MGRN1	-1.01715	0.0039561	0.0304489
4260152	TOMM40L	-1.01675	0.00214573	0.0197314
3990477	MTHFR	-1.01555	7.91518e-07	6.44262e-05
4260750	SFRS17A	-1.01474	5.88559e-05	0.00149493
3930377	TRIM38	-1.01446	9.89094e-06	0.000403396
4880161	SLC3A2	-1.01425	4.30938e-05	0.00118847
1980092	CSGALNACT2	-1.01339	0.00124283	0.0133893
6840280	PPP2CB	-1.01297	0.000397083	0.00599279
4390086		-1.01258	0.000344097	0.00539567
5890201	RAP1B	-1.01141	0.000122413	0.0025397
3060358		-1.00997	0.00361306	0.0285666
7610575	BCAS2	-1.00952	1.50098e-05	0.000557586
4560435	PCYOX1L	-1.00872	2.47335e-06	0.000144708
7550411	TBC1D9B	-1.00796	1.00715e-06	7.61111e-05
1580053	FAM39DP	-1.00533	2.47659e-05	0.000798753
1430176	OGT	-1.00513	5.91488e-05	0.00149732
1090110	C3ORF17	-1.00496	4.36918e-05	0.00119838
6040008	SKAP2	-1.00408	0.00513662	0.0364328
2760196		-1.00302	0.00515063	0.0364724
1660368	PKN1	-1.00257	0.00129086	0.0137387
6200747	LOC220433	-1.00203	1.6056e-06	0.000105781
2690753	TATDN2	-1.00149	5.56837e-09	1.65086e-06
4540338	BUB3	-1.00143	3.00799e-10	2.0162e-07
2360470	MS4A2	-1.00121	1.46306e-08	3.52427e-06
3520202	DOCK8	-1.00072	0.00251257	0.0221533
4590228	GLRX	-0.999914	0.000303653	0.00491988
150743	LOC642250	-0.999683	7.42196e-06	0.000322766
3170692	EXOC8	-0.999249	1.78652e-05	0.000631694
990138	PRKD2	-0.999148	0.000167777	0.00318539
1030376	PLCG1	-0.999112	0.000172294	0.00324882
6220538	DOK2	-0.999057	2.36304e-05	0.00077428
2750632	POLR2J3	-0.998364	3.09831e-06	0.000169768
2690315	RNF44	-0.997908	4.51016e-08	7.68712e-06
1170136	RFK	-0.997895	2.31509e-08	4.83869e-06
1470470	GPR97	-0.996809	0.0016794	0.0165382
3130768	GOLGB1	-0.996533	0.000292014	0.00480196
5080746	FLJ20718	-0.996446	0.000102379	0.002223
4220731	P4HA1	-0.996338	7.21561e-06	0.000315573
1780681	HNRPUL1	-0.995957	1.06854e-06	7.97729e-05
830575	SNORD38A	-0.995109	6.70763e-05	0.00165001
3850273	PEBP1	-0.992702	3.12497e-06	0.000169933
5700020	BTBD15	-0.991306	5.55545e-05	0.00142496
240646	DHX36	-0.990574	0.000465538	0.00672
1400240	LDHB	-0.990531	2.28098e-05	0.000755419
3400521	LOC653086	-0.988505	0.00508865	0.0362352
2600220	POLR2J4	-0.98834	1.80711e-07	2.1513e-05
4280603	SLBP	-0.987514	0.000466342	0.00672847
2650324	ACAD8	-0.987287	3.64644e-06	0.000191861
4200575	VAMP2	-0.985197	0.00109408	0.0122579
6420403	LSP1	-0.983508	3.58373e-07	3.63051e-05
2570288	SH3YL1	-0.983307	0.00774657	0.0486853
6110731	ITPK1	-0.9829	1.97627e-05	0.000680832
1070678	COTL1	-0.982244	0.00317904	0.0260881
830639	LOC653778	-0.982136	0.00573691	0.0392765
2760424	LOC644935	-0.981479	0.00066845	0.00866709
5420243	MED15	-0.980609	0.000113084	0.00238001
5310240	PHF1	-0.979984	0.000670676	0.00868134
2600131	DIAPH1	-0.978519	3.8618e-07	3.79416e-05
3310343	BIN2	-0.978234	0.000100694	0.00219893
5550600	CIC	-0.978051	0.00288955	0.0244494
6060240	RICTOR	-0.9775	2.3972e-05	0.000782977
4390180	AP2A1	-0.976456	1.37349e-05	0.000519618
4040300		-0.975299	0.00163369	0.0162019
6650133	LSM5	-0.974371	4.3226e-05	0.00119105
7380088	RBM6	-0.973713	0.000977959	0.0113701
1850754	LOC644642	-0.972723	0.0076139	0.0481096
1500747	CBX7	-0.972385	0.0019566	0.0184524
7400047	LOC388344	-0.971693	0.00300245	0.0250472
4610681	LOC653658	-0.970313	8.15921e-10	4.41356e-07
1500136	MTMR3	-0.969187	4.22004e-06	0.000212609
3710437		-0.969014	1.62842e-06	0.000107056
20451	MEFV	-0.968023	0.000218686	0.00387737
4890195	COPS2	-0.967574	0.00645561	0.0427137
6620609	ABTB1	-0.967214	0.00705793	0.0454727
6560564	PRKCA	-0.965946	0.000196858	0.00360222
5890176	LOC442454	-0.96589	4.53536e-09	1.45665e-06
4010400	PPP1R12A	-0.963617	6.26046e-07	5.42215e-05
650630	POU2F2	-0.962169	0.000127695	0.00260226
1010253	NT5C2	-0.961168	2.90666e-07	3.11184e-05
1770592	RPGR	-0.960912	1.77299e-06	0.000112948
150021	SMARCB1	-0.960446	0.00175137	0.0170294
5310241	TOMM5	-0.960129	1.97352e-05	0.000680832
4560300	ZCCHC11	-0.959831	4.72076e-05	0.0012668
4920768	LOC647691	-0.958709	1.13072e-07	1.49629e-05
830189	SNW1	-0.95776	0.000200516	0.00365612
7320209	LOC728127	-0.956997	0.000105673	0.00227054
1500021	CWC22	-0.956491	1.80229e-07	2.1513e-05
2140762	YWHAE	-0.955573	0.000167556	0.00318315
1740523		-0.953514	0.00115959	0.01276
7570068	EP300	-0.953229	0.00450112	0.0333774
2070189	ZNF451	-0.95195	6.38724e-05	0.00158949
940164	ASAP1	-0.951946	1.97126e-05	0.000680832
2120068	MTMR4	-0.951388	0.000179403	0.00334433
3180014	NFKBIB	-0.951201	0.000448842	0.00655263
2030279	SERINC3	-0.951175	0.000101364	0.00220873
6760192	CHP	-0.950981	0.000186302	0.00344586
6770300	LOC649009	-0.950596	0.000494945	0.00703256
3870470	LOC728973	-0.950298	1.42763e-06	9.8255e-05
1580681	MS4A3	-0.950242	3.14871e-05	0.000956608
5420538	TP53INP1	-0.95006	0.000537724	0.00741969
3190059	IMMT	-0.949874	0.000212467	0.00379988
3290338	POLR2A	-0.949478	0.00136168	0.0142273
3360167	CORO7	-0.949229	0.00657285	0.0432296
6840274	PDCD10	-0.94892	2.42403e-05	0.000788399
780402	RTN4	-0.947844	4.45498e-05	0.00121665
4040373	TSC1	-0.947372	9.60652e-06	0.000395458
4480221	LPPR2	-0.945901	0.0004684	0.00675184
20433		-0.945793	0.00659674	0.0433591
5420053	CCT6P1	-0.944868	3.51724e-09	1.24652e-06
3940255	CTR9	-0.944401	5.26835e-05	0.0013766
3310093	PIGX	-0.944213	0.00210486	0.019488
4250670	SLC43A3	-0.943074	7.03238e-06	0.000308874
7000019	SEC24B	-0.942762	0.00221527	0.0201663
4900088	CTBP1	-0.942201	2.05306e-07	2.31876e-05
780725	ADAM8	-0.94219	0.000647678	0.00846539
5870164	SLA	-0.941548	0.00017427	0.00327639
5700743	EED	-0.940283	0.000208695	0.00376267
4780020	LRRC40	-0.940243	3.64236e-05	0.00106367
150164	PPIG	-0.940006	1.73322e-05	0.000618522
1940674	FLNA	-0.939052	3.79517e-05	0.00109259
360626	CMIP	-0.939013	0.00063841	0.00838335
130037	PHF5A	-0.938934	1.70325e-05	0.000610656
1580402	SLC35B2	-0.938696	7.14942e-05	0.00172062
780072	LOC727848	-0.938562	2.31421e-07	2.53928e-05
4120215	WASF2	-0.938327	3.21167e-06	0.000173729
4570026	CASP2	-0.938121	1.53285e-06	0.000103193
5130482	TPRKB	-0.937885	1.72854e-06	0.000111732
3780408	RAB43	-0.936114	2.43609e-05	0.000789821
6510661	SS18L1	-0.935584	1.49709e-05	0.000556811
160446	HMBOX1	-0.934796	0.000800775	0.00980942
610768	TAPT1	-0.934637	5.34592e-07	4.81961e-05
7050494	LAPTM4A	-0.934432	0.00124996	0.0134286
5670075	PAFAH1B1	-0.933521	0.00663597	0.0435056
4150369	GK	-0.932904	0.00425181	0.0320842
5270451	C12ORF11	-0.932318	1.25564e-06	8.9826e-05
1850546	FAM102A	-0.932227	0.00487686	0.0351943
840500	AMY1B	-0.931532	1.0172e-06	7.66832e-05
7560435	XKR8	-0.930966	0.000165996	0.00316131
7100519	CEP57	-0.930814	1.47735e-06	0.000100333
2710286	LRP1	-0.930215	4.01661e-05	0.00113229
6110747	GIMAP2	-0.929572	0.00173643	0.0169339
1990327	TUBB4Q	-0.929439	0.000446277	0.00652444
4220091	TSPO	-0.929377	0.00521322	0.0367666
6620521	BLVRB	-0.929047	0.00258072	0.0225351
3460168	PHF20L1	-0.928774	1.46321e-06	9.97515e-05
4850161	LOC728844	-0.928191	2.41154e-05	0.000785995
150328	LOC654202	-0.928179	3.68929e-05	0.0010691
6450523	FKBP3	-0.927231	0.000726403	0.00917165
4290403	CMTM7	-0.927221	0.000146228	0.00288276
5570152	ATP1A1	-0.927131	2.29026e-09	9.05329e-07
3130632	POLR2B	-0.927088	4.50039e-07	4.25646e-05
3780411	C1ORF43	-0.926998	4.47007e-06	0.000220514
770754	TTYH3	-0.926573	0.00159705	0.0159359
6560136	CAST	-0.925976	2.34994e-06	0.000139071
1980301	FKTN	-0.925247	0.000199341	0.00363685
5550253	MFN2	-0.924569	6.55958e-07	5.58706e-05
3420301	SLC30A5	-0.924102	7.68079e-05	0.00180367
5090309	FAR1	-0.924008	0.00501737	0.0359601
4280228	IVNS1ABP	-0.923152	1.03117e-05	0.000415609
5810189	ATP2A2	-0.921965	0.00715848	0.0458812
7160707	TBC1D14	-0.921501	0.00235342	0.0211123
6620152	HADHB	-0.921382	4.7048e-05	0.0012668
6650564	RPS27	-0.920719	2.22127e-08	4.78939e-06
6130156	RAB11FIP1	-0.919805	1.62153e-05	0.000587505
4200672	STRAP	-0.91878	0.00449129	0.0333445
2760400	WDSOF1	-0.91852	2.77091e-07	2.99454e-05
4860674		-0.916913	6.5441e-07	5.58706e-05
7150554	LCOR	-0.916374	0.00584255	0.0397774
1230593	SP3	-0.916166	2.00159e-05	0.000688015
1430280	CEBPA	-0.915887	0.00215518	0.0197946
4220632	ATP1B3	-0.915214	1.00175e-05	0.000406406
2370193	RPS15A	-0.915203	2.30508e-10	1.6922e-07
2640048	GAPDH	-0.914706	5.49252e-05	0.00141598
1430753	PDE4A	-0.914697	2.30888e-06	0.000137698
5960221	ISCA1	-0.914671	0.00164017	0.0162504
2140678	ITGA6	-0.913799	0.00144107	0.0148648
4670167	CAPZB	-0.912491	0.000899779	0.0107051
620187	GGCT	-0.912055	1.76917e-06	0.000112948
2100348	C17ORF95	-0.911634	0.000161873	0.00310522
610019	POLR3F	-0.911515	3.59518e-05	0.00105471
2490537	TNFRSF1B	-0.910479	0.00132146	0.0139536
5090373	LOC647195	-0.909678	2.8536e-06	0.000160264
4230528	BTBD1	-0.909557	5.14355e-06	0.000247027
6280114	PDCD7	-0.909435	5.94806e-06	0.000275102
5550187	CCDC43	-0.909047	9.50295e-06	0.000393295
2680670		-0.908978	7.97467e-05	0.00185726
110110	HSPE1	-0.908563	2.60543e-06	0.000150072
5420025	UBE3B	-0.908442	7.97719e-05	0.00185726
2260725	MGAM	-0.908043	0.00210536	0.019488
5900468	HDAC4	-0.90785	2.11317e-05	0.000713641
2900053	CSF2RA	-0.906885	0.00763139	0.0481676
1690386	TMEM128	-0.906322	0.00105651	0.0119762
2480170	VHL	-0.905865	1.56294e-06	0.000104534
4590743	SNX1	-0.905746	0.000169114	0.00320092
3390180	RBMS1	-0.904797	2.44656e-05	0.000791198
3120279	PRKAG2	-0.90477	0.00062448	0.00825315
2320053	SAP30L	-0.904708	0.00031586	0.00505655
160605	RASA3	-0.902933	8.14219e-05	0.00189185
1980059	RASSF2	-0.902451	6.61624e-05	0.00163412
60707	DPP8	-0.902413	1.96293e-07	2.26678e-05
7380148	BAGE5	-0.902295	0.000268794	0.00451647
6770360	2002-03-01	-0.90201	0.000578765	0.00781649
150605	YTHDC2	-0.901971	3.24505e-07	3.40322e-05
7400673	ATP6V0B	-0.90182	0.000775908	0.00958988
540274	ZDHHC18	-0.901215	0.00412981	0.0314251
7000377	PHIP	-0.900652	1.51908e-05	0.000561605
5720360	STARD7	-0.90065	2.54765e-07	2.76591e-05
1110091	TIAL1	-0.900556	9.05901e-05	0.00203881
610358	PGS1	-0.900209	0.00552383	0.0383077
4250082	CHD6	-0.899775	7.85915e-05	0.00183716
610112	FAM177A1	-0.899075	6.84511e-06	0.000304114
650020	SYNJ1	-0.898529	0.000710544	0.00904924
7550452	MRP63	-0.898388	0.00409204	0.0312456
4070228		-0.897633	9.45125e-05	0.00209956
5810398	SPI1	-0.896524	0.0072009	0.0460753
7000307	ACSL4	-0.894904	0.000730964	0.00921039
430215	LY75	-0.893311	1.41261e-05	0.000531158
5130661	FAM105A	-0.892935	0.000142021	0.00281242
4670711	MTR	-0.891948	7.99057e-07	6.46649e-05
1110035	FMNL1	-0.89185	0.000693714	0.00888259
6280278	SYVN1	-0.890805	5.31878e-05	0.00138625
3180438	RPS3A	-0.890753	5.35716e-09	1.61939e-06
5810471	MYO1F	-0.890044	0.000216516	0.003848
5130114	FGA	-0.889827	1.10455e-05	0.000438308
4200414	PSPC1	-0.88931	0.00454265	0.0335964
5670301	RIN3	-0.888714	0.000166634	0.00316954
6370241	ZBTB44	-0.888651	0.00196483	0.0184869
670025	CORO1C	-0.888627	5.90938e-05	0.00149732
7550605	LOC644380	-0.888461	5.45051e-05	0.0014082
3360471	EDF1	-0.887311	2.83449e-08	5.60229e-06
4480279	2001-09-01	-0.887188	0.000497093	0.0070572
7210092	TRIT1	-0.887174	0.000517789	0.00724716
870181	LOC653314	-0.887016	7.44169e-10	4.17181e-07
3400762	LOC643870	-0.88683	0.000604912	0.0080927
1070195	PPARBP	-0.886473	6.19688e-05	0.00154962
650750	RHBDF2	-0.886142	6.96263e-06	0.000306684
1010598	ATP5F1	-0.885432	1.4473e-05	0.000540904
5390092	RBM34	-0.884197	0.000191709	0.00352684
670397	BRD8	-0.883996	0.00366726	0.0288745
6620554	TSN	-0.883968	0.00124453	0.0133965
7000551	CENTD2	-0.883569	6.03995e-06	0.000277541
4760349	LRP10	-0.883526	0.000344841	0.00539994
6590484	NAP1L1	-0.883499	1.02069e-05	0.000413003
1980259	C15ORF28	-0.882088	0.000526374	0.00732718
6620433	CTDP1	-0.881655	3.43068e-05	0.00102201
2190189	NOP58	-0.880952	0.00785512	0.0491571
7650681	LOC653591	-0.878931	0.00195922	0.0184544
1500538	LOC645138	-0.878424	2.04061e-07	2.31876e-05
3400332	RHOB	-0.877873	0.00599949	0.0405396
240195	B2M	-0.877747	1.76795e-07	2.14611e-05
630402	KCMF1	-0.877551	9.14232e-07	7.06479e-05
1570296		-0.877035	0.000593349	0.00797156
4220327	MRPL38	-0.876713	6.89189e-06	0.000305752
1010458	LOC645466	-0.876687	2.49079e-05	0.000802491
6770711	CD4	-0.875749	0.000739478	0.00929108
4060382	LOC643035	-0.875138	1.86665e-05	0.000649598
3060379	SEC14L1	-0.872698	0.00521996	0.0367893
7380626	FLJ20273	-0.87263	0.00135396	0.0141918
430307	NPTN	-0.87258	0.00125196	0.0134407
5810176	RASSF5	-0.871044	1.11916e-05	0.000443536
3390504	RAPGEF6	-0.870524	0.00504327	0.0360912
4490025	KIF21B	-0.870264	0.00272395	0.023421
4590128	SHOC2	-0.869841	5.83312e-06	0.000271271
2070019	UBA6	-0.869753	0.00035457	0.00549922
1260239	ARHGAP27	-0.869609	1.75458e-06	0.000112948
3850414	GNL3	-0.869086	1.78454e-05	0.000631694
6020681	C6ORF115	-0.868773	0.000223682	0.00394157
3800327	FLJ10081	-0.868606	0.00216784	0.0198754
3780670	NGLY1	-0.868285	1.09087e-06	8.12437e-05
3180133	MAX	-0.867967	0.00263487	0.0228687
1850019	BAK1	-0.867894	0.000172382	0.00324882
4200725	HLA-DRB6	-0.867314	8.09913e-06	0.000346907
6370435	ETS1	-0.866623	0.00384461	0.0298892
510255	C7ORF43	-0.866538	0.00494034	0.0355403
3780131	C19ORF50	-0.866218	3.8149e-05	0.00109586
450609	IGLL3	-0.864967	0.000774321	0.00958052
3450600	DYNC1H1	-0.864759	1.67883e-06	0.000109437
2940730	ADAM9	-0.864247	0.00625453	0.0417687
3400356	WDR33	-0.864058	0.000390177	0.00592043
4040204	C20ORF3	-0.863961	9.03762e-05	0.00203548
4830605		-0.863553	0.00707514	0.0455518
6520010	LIN7C	-0.861887	7.05749e-08	1.08802e-05
3520601	MPO	-0.86185	0.00191218	0.0181354
430605	TMEM137	-0.861672	0.00428473	0.0322773
5720017	PPP1CB	-0.861325	0.000675829	0.00871787
4010196	GATA2	-0.861197	8.11007e-05	0.00188581
1030747	HLA-E	-0.860947	2.46899e-06	0.000144708
6280446	LOC642989	-0.860893	9.68145e-05	0.00213831
1470093	LOC440776	-0.860807	3.8609e-05	0.00110021
1740136	SLC38A2	-0.859335	0.00174043	0.0169604
4230373	MAP3K1	-0.85888	1.41866e-05	0.000532782
990044	KIAA1147	-0.858738	6.23752e-07	5.4175e-05
3890441		-0.858382	0.000441839	0.00649187
6550703	WSB2	-0.857419	0.000227096	0.00397843
6760762	CCDC84	-0.856709	0.00582464	0.0397211
2490259	PINK1	-0.854915	1.30485e-05	0.000498544
7210161		-0.854901	0.00396956	0.0305373
2340082	IFRD1	-0.853929	0.0021042	0.019488
1510458	MYH9	-0.853632	0.00213944	0.019697
6270706	SMG7	-0.853185	0.000225659	0.00396644
670603	PLAGL1	-0.853066	4.44041e-06	0.000219761
5700279	PRIM2	-0.852129	2.40826e-05	0.000785756
1850079	KIAA1267	-0.852112	2.20679e-06	0.000133941
1570102	GGA3	-0.851675	3.6632e-05	0.00106495
3190689	RBM26	-0.851287	9.96567e-06	0.000404837
5960471	BCL9L	-0.850506	0.003119	0.0257065
60746	CENTB2	-0.850209	0.00060988	0.00812168
4860411	SIRT2	-0.850005	7.91928e-07	6.44262e-05
5090408	LRIG1	-0.849752	0.00685875	0.0445119
2810678	PRPF4B	-0.84883	0.000123567	0.0025553
1940487	STAT5A	-0.848706	0.000704279	0.00898058
4590551	TRA1P2	-0.848677	4.46223e-05	0.00121721
3190382	SNORD48	-0.847892	0.000179269	0.00334385
5390707	DIDO1	-0.847737	0.00451992	0.0334845
1500187	ABCC1	-0.84688	3.69758e-07	3.69552e-05
4230327	STK35	-0.846788	1.54885e-06	0.000104043
7610047	LOC644799	-0.84677	3.18223e-05	0.000960057
4890209	PRPF40A	-0.846637	0.00258875	0.0225796
1340746	SLC45A3	-0.846577	0.00588102	0.039958
1470358	C19ORF43	-0.846552	0.000102637	0.00222546
4730154		-0.846327	0.000531441	0.00736445
6380086	GORASP1	-0.846262	1.61399e-05	0.000585461
2750148	ZNF333	-0.845818	1.87867e-08	4.16727e-06
1710070	ITGAM	-0.84572	2.66029e-06	0.000151897
3290632		-0.845708	0.00801762	0.0498402
940398	EIF3M	-0.845564	0.00107219	0.0120918
4060187	RREB1	-0.841866	0.000337458	0.00531314
770630	CCBL2	-0.841755	1.29487e-06	9.19923e-05
4850072	ZC3H11A	-0.841354	1.1029e-06	8.19416e-05
2970612	UHRF2	-0.841277	3.63877e-05	0.00106367
3450537	DGAT2	-0.841126	0.000350124	0.00545687
6200240	TSC22D4	-0.840689	0.000365029	0.00562747
160537	FVT1	-0.839934	3.66033e-05	0.00106495
1010521	SP4	-0.838999	0.00622555	0.0416112
20646	PSMD12	-0.838535	0.00255663	0.0224009
1990273	FBS1	-0.837881	0.00449755	0.033367
6020093	SARS	-0.837795	1.08202e-07	1.46319e-05
5270753	ARG1	-0.836889	0.000919892	0.0108837
6420142	HSPBAP1	-0.83612	0.000168568	0.00319445
3170195	FAM193B	-0.835953	6.88339e-05	0.00166983
6400474	MLF2	-0.835843	0.00212882	0.0196363
4390360	PARP6	-0.835515	0.00223783	0.0203297
6520161	LOC643668	-0.835319	0.000156727	0.00303159
3610092	RBM23	-0.833957	2.70083e-05	0.000854975
1990468	ADD3	-0.832932	0.00138429	0.0144049
4900706	LOC654074	-0.832609	3.6754e-06	0.000192475
2490397	THOC2	-0.831784	0.000133913	0.00269865
2690703	SMN1	-0.83139	4.28083e-06	0.000214969
4480670	PPID	-0.829885	0.00483751	0.0350129
6760017	YY1	-0.829833	1.54838e-05	0.000566997
6200386	SOAT1	-0.829434	0.00135705	0.0142091
2070450	PDE8A	-0.828571	3.6689e-06	0.000192475
4640347	LPGAT1	-0.827838	1.24263e-05	0.000480729
6330484	CTSS	-0.82757	0.000251046	0.00428598
5700538	PSEN1	-0.827261	1.39035e-07	1.74974e-05
430259	CTNNBIP1	-0.826917	0.00134338	0.0140981
3370121	LASS2	-0.826603	1.03099e-07	1.41103e-05
5290131	DYNC1LI2	-0.826306	0.00383136	0.029839
6590730	HIVEP2	-0.82479	3.46278e-05	0.00102859
4290537	TMED2	-0.824669	2.44509e-05	0.000791198
3850008	LOC654189	-0.824313	8.81398e-07	6.88004e-05
2650594	ARHGAP9	-0.822581	8.25003e-05	0.00190828
2260615	PRPF3	-0.821767	0.000898993	0.0107022
5700669	WDR55	-0.820528	0.000103168	0.00223228
3930241	U2AF1	-0.820526	0.000261166	0.00441962
3890598	ADHFE1	-0.819366	0.000882266	0.0105619
3170520	ARHGAP17	-0.819272	2.9803e-05	0.000920211
4250609	TPK1	-0.819124	1.50273e-06	0.000101708
510300	ARF6	-0.81883	0.000836907	0.0101313
540678	GRIPAP1	-0.818468	0.000305633	0.00494417
5550709	CASP6	-0.818438	0.00115165	0.0126999
3370750	SUPT6H	-0.81841	0.00120517	0.0131072
2490204	QTRTD1	-0.818409	1.09843e-05	0.000436441
4280528	LOC728518	-0.817701	0.00186231	0.0178159
380082	LOC646144	-0.817576	3.87995e-06	0.000199384
3360717	PIK3CD	-0.817407	2.2859e-06	0.000136857
450152	EIF1AD	-0.817263	0.00096266	0.0112388
6580731	DNM2	-0.817013	0.000976405	0.0113568
610091	FAM193A	-0.816919	6.12052e-07	5.3612e-05
3310746	FAM35A	-0.816355	2.11817e-06	0.00012984
5220195	UQCRC2	-0.816312	6.83177e-06	0.00030396
4830689	MAZ	-0.815179	1.09432e-05	0.000435934
1710551	GLT8D1	-0.814813	0.00201802	0.0188457
150719	DNTTIP2	-0.814646	0.000453452	0.00659495
4260221	ZNF23	-0.81417	0.000981074	0.0113846
5860554	APPL1	-0.813989	4.44964e-06	0.000219865
3930253	ZNF12	-0.813569	0.000170245	0.00321443
6900491	TCF7L2	-0.813561	0.000755383	0.00943708
360678	ADNP	-0.813382	7.28077e-05	0.00173863
150092	RBM33	-0.81336	0.00106607	0.0120492
5080333	BAT2	-0.813072	0.000110833	0.00234705
1500707	LOC729603	-0.812349	0.00382984	0.0298347
450639		-0.811946	0.000309744	0.00498973
2470187	CS	-0.81184	5.05651e-05	0.00133597
1770368	SCFD1	-0.811598	1.34558e-05	0.000510939
6550086	S100PBP	-0.810899	0.000934702	0.0109934
3440670	LOC402251	-0.810805	5.28488e-07	4.80534e-05
2320544	RPSA	-0.810774	9.53425e-05	0.0021139
7050458	DBP	-0.810725	0.000674809	0.00871289
5570309	THOC1	-0.808947	0.000443139	0.00649706
4730458	CLTC	-0.80827	0.00286211	0.0242972
2680156	RBM10	-0.80801	6.71069e-05	0.00165001
940021	PEX11B	-0.807257	0.000988844	0.0114148
4200551	LOC132241	-0.806022	0.00175135	0.0170294
1990553	LOC728888	-0.805936	0.000332277	0.00525612
7050040	ZNF318	-0.805894	3.11481e-05	0.00095088
780270	TIMP2	-0.805652	0.000663459	0.00862413
4230133	POLG2	-0.805555	8.26477e-05	0.00191025
4150692	PARP14	-0.803488	0.000860051	0.0103303
2810468	SSH2	-0.80207	0.00182649	0.0175878
3180289	ETV6	-0.80139	5.98811e-05	0.00150475
1110092	CTSD	-0.801275	0.00346425	0.0276862
3420564	EVI2B	-0.801138	0.00193644	0.0183148
110445	NUMB	-0.800522	6.73566e-07	5.68822e-05
520601	ATXN1	-0.800152	4.08353e-05	0.00114461
2140681	WDR44	-0.800111	8.02351e-06	0.000345033
770561	C20ORF108	-0.799752	0.000122901	0.00254664
1170706	GABPB2	-0.799616	0.000700955	0.00895171
1510452	C8ORF59	-0.799362	3.76307e-06	0.000194676
5910685	LOC651919	-0.797843	1.26403e-05	0.000487171
2760113	RANBP6	-0.797659	3.10638e-06	0.000169768
5860608	LOC400948	-0.796328	6.30488e-05	0.0015728
3130347	GSDM1	-0.795365	0.00163649	0.0162244
3710053	APBA2	-0.795363	1.85715e-05	0.000647991
1740139	USP10	-0.79484	0.000279107	0.00464923
2600672	DDX27	-0.794053	0.000639611	0.00839197
2710601	FAM160B2	-0.79398	4.37763e-05	0.00119872
3440669	CXCR1	-0.793449	0.00188144	0.017921
3440672	KIAA0261	-0.793275	4.66661e-05	0.00125884
2000482	DDB2	-0.792684	6.61075e-07	5.61513e-05
1780402	SEPN1	-0.792513	0.00225348	0.0204421
2490452	GAA	-0.792442	0.000538297	0.00742277
2470092	SLCO3A1	-0.792155	2.02429e-05	0.000692828
5390193	SLC9A6	-0.791795	6.16084e-07	5.36602e-05
450164	RAB5C	-0.791485	0.00123843	0.0133512
1260039	THBS3	-0.791269	0.000566428	0.00770388
520189	HYOU1	-0.79086	4.07626e-05	0.00114378
6480411	PCBP2	-0.790303	1.33621e-05	0.000508634
1340291	CCNY	-0.790222	9.55048e-05	0.00211393
730332	MSN	-0.790134	1.85067e-06	0.000117411
4230653	CCNC	-0.790074	5.94082e-05	0.00149896
130750	YPEL3	-0.789695	0.00177528	0.017215
2690463	HDAC7A	-0.78963	1.54318e-05	0.000566439
3840113	PRDM1	-0.789594	0.00195311	0.0184272
4290368	PSTPIP2	-0.788672	0.000511165	0.00720326
4070553	FRY	-0.788421	5.31872e-09	1.61939e-06
2340220	CD55	-0.788161	0.00112527	0.0124804
4280129	ELP2	-0.788133	0.000349322	0.00545142
7570209	ARMC1	-0.786214	0.000385833	0.00587767
4230035	SIK3	-0.785264	3.76503e-05	0.00108798
1340059	RPL23AP13	-0.784699	0.000135997	0.00272765
4180136		-0.784626	8.35157e-07	6.58578e-05
5080682	CTDSP1	-0.784256	0.00665326	0.0435819
7650538	NCKAP1L	-0.783932	0.00050412	0.00712679
6100576	UBR7	-0.783702	0.000148444	0.00291021
50440	ZBTB2	-0.783652	1.77411e-05	0.000629472
3180465	FYTTD1	-0.783612	0.000412612	0.0061608
4280167	ZNF500	-0.782886	0.000255756	0.00434955
5690402	CLOCK	-0.782763	4.06397e-05	0.00114225
6250609	KPNA2	-0.782393	0.00369721	0.0289993
4860327	R3HDM1	-0.781996	1.77982e-05	0.000630772
3990674	SSFA2	-0.781872	0.00604797	0.0407778
6290672	LOC728417	-0.781765	1.90618e-05	0.000661861
3520470	LOC143543	-0.781567	6.59257e-06	0.000295999
3710465	C6ORF211	-0.781553	0.00391979	0.0303251
610736	NUDT21	-0.781538	1.77551e-07	2.14683e-05
6400332	CNIH4	-0.780243	0.00304148	0.0252432
5670482	USP14	-0.779441	2.40093e-06	0.000141005
4850228	LOC647135	-0.778642	0.000115423	0.00241934
3780068	ATPIF1	-0.777983	1.75377e-05	0.000623692
2480280	SORD	-0.777774	0.00104345	0.011885
6060674	RPL13	-0.777311	0.00249151	0.022018
2350703	STX3	-0.777	0.000320603	0.00511918
5270717	CCT3	-0.776414	0.00169228	0.0166362
4150646	EXOC1	-0.776155	0.000265798	0.00447589
6770082	TOX4	-0.776115	2.23938e-07	2.47479e-05
870601	TOPBP1	-0.775844	0.000196648	0.00360222
7560523	FOXC2	-0.774357	9.86237e-07	7.48982e-05
5900307	MRPL27	-0.77276	2.32106e-05	0.00076377
6770681	C16ORF69	-0.772468	0.00118773	0.0130001
1710707	C2ORF16	-0.771905	4.10471e-05	0.00114726
5340053	MAK10	-0.771621	2.95165e-06	0.00016487
4760102	ATXN2L	-0.771463	0.000999586	0.0115173
3990736	C17ORF39	-0.770703	8.29785e-05	0.00191503
5550762	BRD4	-0.770507	0.000740734	0.00929928
7200037	SFRS4	-0.770111	0.000351539	0.00546736
1090497	CREG1	-0.769215	0.00251759	0.0221786
1010053	CCNK	-0.768779	0.000723474	0.00916321
4640136	LOC648863	-0.76706	0.00160788	0.016018
650746	C21ORF55	-0.766853	0.0016483	0.0163072
3180253	ELMO2	-0.766681	0.000179802	0.00334975
4230546		-0.766666	2.32103e-05	0.00076377
2350468	SENP7	-0.766426	5.74644e-06	0.000268454
4480669	GALNT11	-0.766054	4.38592e-06	0.000217763
6980685	LOC730740	-0.765476	3.74667e-06	0.000194676
4180148	LOC650546	-0.76505	0.000299393	0.00488163
5810477	SERINC5	-0.764883	0.00146513	0.0150431
1440259	PCM1	-0.764547	0.000337747	0.00531314
360619	FGR	-0.764074	0.00226644	0.0205291
3420204		-0.763927	6.25339e-06	0.000284802
5720523	ADRA2A	-0.763579	2.0916e-07	2.33661e-05
2750092	NRCAM	-0.761762	0.00284129	0.0241537
4540689	ANKRD10	-0.761598	0.000105932	0.00227293
2340709	ZMYM3	-0.759407	1.42092e-05	0.000532984
5130327	TMEM63B	-0.759127	3.01546e-06	0.000167388
1230746	ZCCHC6	-0.759043	0.00187169	0.0178558
3180162		-0.757642	0.000282645	0.00469042
540390	ALPK1	-0.75755	0.000209576	0.00377152
4230437	SLC35C2	-0.75734	0.000997826	0.0115013
4010368	SPHAR	-0.756512	0.000605253	0.0080927
1710349	LOC651143	-0.755644	0.000943627	0.0110795
1500364	ZBTB8OS	-0.755293	0.00024232	0.00416006
6900458	LOC728481	-0.755278	6.21016e-08	9.71969e-06
5670544	TOPORS	-0.75486	4.98834e-07	4.57754e-05
5360719	MAPK9	-0.754633	6.88036e-07	5.76446e-05
3140603	SVIL	-0.753198	8.18589e-05	0.00190057
6980692	RNF135	-0.752845	4.69258e-06	0.000228212
3800358	HCG27	-0.7527	0.00713524	0.0458268
6550133	N4BP2L1	-0.751137	0.00141461	0.0146659
4010689	VPS26	-0.751113	0.00222381	0.0202322
4250392	LOC283412	-0.750747	1.43778e-06	9.85136e-05
4810615	SLC25A44	-0.750507	0.000241898	0.00415512
3180088	FAM40A	-0.749893	4.46934e-05	0.00121721
2370482	GSN	-0.748849	0.000551955	0.00755304
3460114		-0.748274	4.34596e-07	4.14858e-05
1660113	FNDC3A	-0.748257	8.44892e-06	0.000357347
4830064	RASGRP4	-0.748221	7.32717e-05	0.00174454
2470519	FRG1	-0.748207	0.000934114	0.010993
4150059	HNRNPH2	-0.748172	0.00174827	0.0170153
6330672	MCFD2	-0.747703	8.22787e-05	0.00190601
1010497	ZNF498	-0.747556	1.0294e-06	7.72248e-05
2750411	RGAG4	-0.746913	3.67682e-06	0.000192475
1820068	AMY1C	-0.746614	0.000131684	0.00267267
110338	XRN1	-0.74582	0.000277503	0.00463251
6840328	SMAD3	-0.745623	0.00304148	0.0252432
2320133	TXNRD1	-0.745488	0.00180767	0.0174556
840240	UTRN	-0.744433	0.000153996	0.00299003
6510689	HABP4	-0.744082	0.00178761	0.0172891
4810307	LCP2	-0.743388	1.11399e-06	8.25668e-05
6580491	CUL9	-0.743194	0.000106821	0.00228406
20162	FOXP1	-0.743108	0.000149542	0.002924
2650040	NOMO1	-0.742778	1.75165e-05	0.000623692
7040674	ANO6	-0.742174	0.000337705	0.00531314
1940646	LYSMD3	-0.740949	2.44804e-05	0.000791198
2510035	LOC644617	-0.74084	4.1011e-05	0.00114726
4480348	FBXW9	-0.740523	1.85783e-05	0.000647991
4590451	NAT15	-0.740283	0.00108793	0.0122023
6420239	CYFIP1	-0.739982	0.00123092	0.0133075
5340021	KPNA6	-0.738747	0.00143054	0.0147765
580598	ANKZF1	-0.738351	0.00295872	0.0248272
1170056	C2ORF24	-0.73728	8.93832e-05	0.00201754
6110474	HDGF	-0.737132	0.000137597	0.00273978
290041	C3ORF65	-0.737007	2.63496e-06	0.00015073
2100678	DNTTIP1	-0.736434	0.00267261	0.0230891
50487	BUD13	-0.735948	7.87145e-06	0.000339917
6350711	LPP	-0.735609	0.000120722	0.00250656
4480519	EDEM2	-0.733676	1.95343e-07	2.26429e-05
6510037	COPG	-0.733631	0.000958643	0.0111962
1580544	PIGH	-0.733346	0.00614198	0.0412044
130703	CCNDBP1	-0.733087	2.57449e-05	0.00082088
1740154	TMEM106B	-0.732983	0.0071049	0.0456958
3420632	PSMB8	-0.732546	0.000128659	0.00261845
4860711	CCDC88B	-0.731602	0.00102336	0.0117373
3310674	PAN3	-0.731221	9.54433e-05	0.00211393
4060364	MGAT4B	-0.730809	0.00284043	0.0241537
4480017	SLC22A15	-0.730383	0.0022377	0.0203297
7200376	CSNK1A1	-0.728924	0.00401593	0.0307997
3520070	EXOSC9	-0.728738	0.00151098	0.0153604
4780768	FAM8A1	-0.728058	1.06056e-05	0.000426342
4810474	IL18	-0.727938	0.00169328	0.0166376
2450577	ECHDC1	-0.727875	0.004178	0.0316844
510347	C9ORF72	-0.727713	0.00150359	0.0153206
2350189	GBP3	-0.727261	0.000475071	0.00681612
7650220	LOC643007	-0.726596	0.00342053	0.0274506
1570537	TOP1	-0.725592	0.00147552	0.0151196
6180176	AES	-0.725096	0.00472068	0.0344095
3850154	MTDH	-0.725052	2.12474e-05	0.000716105
990056	SFRS15	-0.724846	0.000136146	0.00272765
4150053	YBX1	-0.724415	0.000203854	0.00369081
4280630	GUSBL1	-0.723926	0.008045	0.0499572
3290279	ATP2C1	-0.723553	4.28687e-07	4.1163e-05
6380524	ZNF131	-0.723369	1.29823e-05	0.000496629
1260601	ST6GAL1	-0.722697	0.00553739	0.0383605
5130594	WDR81	-0.722551	0.00240698	0.0214617
6350093		-0.721574	0.000450044	0.00656231
4060484	ZC3H15	-0.719795	0.00690538	0.0447109
160068	CCDC69	-0.71929	0.00145452	0.014977
4480327	MRPL32	-0.718988	7.27039e-05	0.00173863
1450239	C4ORF16	-0.718976	0.000868981	0.0104214
6520286	LOC649214	-0.718284	0.000255344	0.00434734
3830593	LOC130773	-0.718236	2.12511e-05	0.000716105
6650634	KIAA0460	-0.718116	1.09432e-05	0.000435934
4060523	DUSP11	-0.717918	0.000210744	0.00378004
3290672	DULLARD	-0.717811	0.000322615	0.00514599
2260402	LOC642393	-0.715266	4.31156e-06	0.000216028
650446	SLC16A12	-0.71484	0.00291286	0.0245851
70674	TM9SF4	-0.713516	0.0021845	0.0199748
4210647	ESRRAP2	-0.712106	0.000497239	0.0070572
2350192	ARL6IP4	-0.711864	9.46506e-06	0.000392253
2470240	C1ORF38	-0.711745	0.00566538	0.0389564
4640148	LOC649209	-0.710724	0.000110734	0.00234658
1940435	C6ORF66	-0.710438	0.000228277	0.0039878
1510390	NANS	-0.710119	9.04352e-06	0.00037783
2060288	PLP2	-0.709764	0.004846	0.0350497
870537	LOC134997	-0.709623	0.00271738	0.0233906
5490014	ZBED4	-0.708979	0.000660619	0.00859809
7210095	CTNNB1	-0.708918	0.000155409	0.00301177
60400	RARS	-0.708442	0.0014636	0.0150374
4610113	2001-03-01	-0.707931	0.00313396	0.025816
2810731	CENPC1	-0.707534	0.00314703	0.0258795
4040332	DUS1L	-0.7074	0.00156114	0.0156944
5560110	DLG4	-0.707287	0.000421771	0.00627931
1820307	C19ORF29	-0.706417	4.33265e-06	0.000216163
7610767	F5	-0.705661	0.00547703	0.0380516
5670112	ANKRD27	-0.704164	7.75869e-06	0.000335988
1400259	FAM117A	-0.704153	0.00474143	0.0345038
830673	LOC642947	-0.703152	0.00139574	0.0145093
7200575	ATF1	-0.703122	0.00558318	0.0385546
5820370	HNRPH3	-0.702987	3.81282e-06	0.00019659
6380639	RPLP1	-0.701914	1.10792e-07	1.47243e-05
5720703	AKTIP	-0.701333	0.00212243	0.0195931
2650082	TAPBP	-0.700486	1.161e-05	0.000455629
4230168	MANBA	-0.699949	2.98152e-05	0.000920211
5090541	IPO9	-0.699738	2.29943e-06	0.0001374
3360408	MYO9B	-0.699078	0.00188959	0.0179654
6370719	RANGRF	-0.698942	0.00148557	0.0152044
7560202	SMG1	-0.698902	3.17869e-05	0.000959928
3460133	PAK2	-0.698872	0.00648347	0.0428521
1070687	SPAG9	-0.69828	0.000136789	0.00273339
5310554	MPP1	-0.697984	0.00194037	0.0183407
2490278	TBC1D10B	-0.697792	0.000264007	0.00445485
2510411	SLC44A4	-0.697762	0.0015797	0.0158345
4860142	UTP18	-0.69751	9.37082e-05	0.00209067
7560762	RNF40	-0.696682	0.00072377	0.00916321
4390164	RBMX2	-0.696534	2.80961e-05	0.000881268
460463	SMARCD3	-0.696026	0.00361879	0.0286025
1240661	KIAA0528	-0.694313	0.00368486	0.0289613
6900300	LOC728452	-0.69333	0.000774935	0.00958426
5560020	PPP4R1	-0.692792	0.000456089	0.00661769
540519	NAGLU	-0.692694	0.000503452	0.00712062
150626	LOC641710	-0.692169	0.000158257	0.00305115
2710195	TARS	-0.691558	0.00080353	0.00982365
4390121	ADRM1	-0.691329	0.00300164	0.0250472
6510192	GBF1	-0.691194	1.04883e-05	0.000422175
2320243	ABCA2	-0.690895	0.0030434	0.0252454
1260192	QKI	-0.689739	0.00608486	0.0409441
2100161	FAM98A	-0.689622	0.000890557	0.0106346
4050746	ZFHX3	-0.688939	0.00502799	0.0360166
5810092	LOC440525	-0.688403	9.93563e-05	0.0021763
2320452	LOC284757	-0.68808	0.00111138	0.0123551
1400309	ZFAND3	-0.686779	0.00660355	0.043376
1450678	RPAP1	-0.686692	9.53663e-05	0.0021139
1170440	AHCYL1	-0.68647	0.00412924	0.0314251
1580373	NAPA	-0.686328	2.13735e-05	0.000719444
870500	TTLL3	-0.686003	0.00514099	0.0364395
3170592	UGCGL1	-0.685093	3.77215e-05	0.00108901
4760474	TUBA4A	-0.685	0.00162638	0.0161554
380528	CHORDC1	-0.684398	0.00170609	0.0167208
4490053	IL10RA	-0.684269	0.00155307	0.015649
2630541		-0.684113	1.8663e-05	0.000649598
6450722	SETDB1	-0.684105	0.00598582	0.0404738
6960274	HAL	-0.683542	1.69276e-05	0.00060831
3440358	SLFN11	-0.68341	0.00196837	0.0184944
5390500	LOC728643	-0.683221	0.00457879	0.0337665
6480612	FAM122A	-0.683054	1.79748e-05	0.000632669
4860458	UBE2Z	-0.682701	7.93856e-06	0.000342335
1430347	SLC7A6	-0.681388	0.0056608	0.0389423
2320608	GUCA1B	-0.681093	0.0021855	0.0199771
6840561	SMARCC2	-0.680421	0.000208494	0.00376155
6770053	MAML1	-0.680204	5.7116e-05	0.00145904
2260095	EIF4G2	-0.679328	2.09255e-05	0.00070745
1780176	ZNF384	-0.678864	5.89591e-06	0.000273778
6420541	UBL5	-0.678546	0.000298899	0.00487953
3610347	DDX26B	-0.678231	5.22745e-05	0.00136823
6660674	ERGIC2	-0.677916	0.000922438	0.0108971
610341	WAC	-0.677168	0.000535186	0.00739641
4250739	CDC2L1	-0.67705	0.00360656	0.0285382
110678	KIAA0368	-0.676435	4.96491e-06	0.000239567
1450524	NUP205	-0.67593	0.000722926	0.00916151
2760309		-0.6754	2.2275e-05	0.000741689
5050541	LOC653232	-0.675231	1.67813e-05	0.000604458
6980332	HUWE1	-0.675081	0.00155486	0.0156618
6400326	SULT1A2	-0.675073	0.00259476	0.0226192
7320068		-0.675002	6.12267e-06	0.000280459
5720327	PSMA3	-0.674752	0.000193523	0.00355595
2350438	SNRNP48	-0.67438	6.65495e-06	0.000298244
2070437	LOC653631	-0.673732	0.00329677	0.026752
3400441	LOC440396	-0.6724	0.000210493	0.00377772
1110709	COPS8	-0.672276	9.23311e-06	0.00038419
6290369	ARL4A	-0.672223	0.00344949	0.027604
7560129	ZNF75A	-0.672092	0.000233655	0.00404508
1770079	LOC440350	-0.671431	0.000215166	0.00383703
4730148	KTN1	-0.671322	0.00126799	0.0135525
4150289	SUMO4	-0.671202	2.84359e-06	0.000159993
780544	2006-03-01	-0.670997	0.00255344	0.0223904
2230615	WSB1	-0.67045	0.000107671	0.00229746
2760475	LOC731985	-0.669865	9.12266e-07	7.06479e-05
6900528	RHOT1	-0.669044	0.00071637	0.00910705
2140349	MLL	-0.66874	5.15447e-05	0.00135373
3850180	CHCHD7	-0.668562	0.000102154	0.00222124
4920070	RPL21	-0.66853	0.00012593	0.00257658
1260093	BCL6B	-0.667934	2.38306e-06	0.000140761
6380373	CCDC91	-0.666886	0.00762361	0.0481382
7650373	THEX1	-0.666542	5.45778e-05	0.0014082
5820358	PDSS2	-0.666475	0.00276984	0.0237081
3940333	ZNF266	-0.665886	0.000898512	0.0107006
770372	RYK	-0.665006	0.00777652	0.0488138
610221	DNAJB12	-0.664858	0.000591903	0.0079556
2710767	MLL5	-0.664342	0.000693299	0.00888259
460167	CTAGE5	-0.663519	4.71531e-05	0.0012668
3840367	CAPG	-0.663417	0.00113033	0.0125185
4560193	CD44	-0.663093	0.000201108	0.00366259
3370452	GMFG	-0.66299	0.000263709	0.00445287
1770468	MYST2	-0.662727	6.36233e-07	5.49495e-05
2450082	TSC22D2	-0.662397	0.0079357	0.0495389
3940431	ZNF679	-0.661469	0.00568317	0.0390178
840064	LOC645489	-0.661392	0.000481145	0.00689045
630762	TBC1D3B	-0.661005	0.00158518	0.0158688
4060204	WHSC2	-0.660803	6.31728e-05	0.00157462
5560180	SEC31A	-0.660455	0.000505635	0.00714493
460544		-0.660209	4.66006e-05	0.00125884
6110543		-0.659192	3.69519e-05	0.0010698
6130364	STX5	-0.657992	6.74871e-05	0.00165408
7550112	CITED2	-0.657793	0.00626805	0.0418408
6650605	PBXIP1	-0.657726	0.00140917	0.0146145
4250451	SEC24D	-0.657067	0.00160677	0.0160166
2970402	TUBGCP6	-0.656931	4.58226e-05	0.00124261
430239	NRBP1	-0.656619	0.00357754	0.0283783
2680482	C13ORF27	-0.656373	1.24023e-05	0.000480403
1470253	CIDECP	-0.655527	0.00290037	0.0244939
1300192	ARL4C	-0.653856	0.000598689	0.00802582
1740598	LOC652608	-0.653296	0.000175563	0.00329267
6270674	RECQL	-0.652031	0.00621775	0.041568
130215	CCNG2	-0.651955	0.00203772	0.0189775
2600630	CCT6A	-0.651409	0.0046271	0.0339442
430717	NDUFS2	-0.651212	0.00100384	0.0115577
2360326	TAGLN	-0.651129	0.00436532	0.0327007
1440278	PISD	-0.649183	0.000351629	0.00546736
540382	RSAD1	-0.648996	0.000646563	0.00845439
6350370	CLASP2	-0.648947	0.000110384	0.00234174
4670601	SNURF	-0.647886	3.19542e-05	0.000963094
4880463	SEC24A	-0.647218	0.000529994	0.00735102
2690520	RINT1	-0.647081	0.00119223	0.0130263
2450546	MBNL2	-0.646406	0.00111697	0.0124106
2570246	GOLGA1	-0.646269	7.29902e-05	0.00174053
2680446	ARF3	-0.644773	3.98837e-05	0.0011282
1440091	GON4L	-0.644715	0.00747846	0.0474061
3130477	C7ORF28A	-0.644505	0.000366015	0.00563704
5910411	LRRC59	-0.6445	0.000152305	0.00296279
6040609	PNPT1	-0.642705	0.00540905	0.0376898
730288	COG3	-0.642696	0.000553709	0.00757096
630274	PCBP4	-0.642654	0.000345945	0.00540866
2230424	RBM25	-0.642507	0.000224071	0.00394563
4880196	BAGE2	-0.642151	3.54214e-05	0.00104501
2850136	GALNS	-0.642087	5.72869e-05	0.00146219
1230296	LTV1	-0.641618	0.00516291	0.0365194
3780709	KIAA1632	-0.641224	0.00126668	0.0135516
4730037	SASH3	-0.640226	0.00106755	0.0120527
5270468	EMR3	-0.639941	0.00486874	0.0351819
4390072	CCDC104	-0.639744	3.41207e-05	0.00101745
1050215	KCNJ15	-0.639617	0.00252363	0.0222078
150082	SEC11C	-0.639583	3.65027e-05	0.00106408
5270307	NXT2	-0.638982	0.00257176	0.0224695
5340193	VPS4B	-0.638863	0.000451809	0.00658036
2760519	CKLF	-0.638728	0.0077365	0.0486749
7380068	CNBP	-0.638257	0.000175004	0.00328818
2370327	MPV17L	-0.637613	6.08739e-06	0.000279304
3460220	VPS4A	-0.637236	3.96646e-06	0.000202816
2260603	RNF145	-0.636804	0.00349201	0.0278647
5960332	SLC39A10	-0.636642	0.00615886	0.04128
5420754	IL1RL1	-0.636128	0.00173378	0.0169277
5360414	ZNF766	-0.636113	0.000503422	0.00712062
4880132	ARGLU1	-0.63566	6.26668e-06	0.000284986
240162	CAND1	-0.635444	0.000610113	0.00812168
3120402	SLC30A7	-0.635383	2.24023e-05	0.000745125
2630372		-0.635185	0.000778281	0.00961408
1450753	NUCKS1	-0.634994	0.003523	0.0280539
7320687	POU2F1	-0.634281	0.00185811	0.0178005
6040408	MALT1	-0.634151	0.000444753	0.00651443
730379	LOC388621	-0.634125	2.1755e-06	0.000132563
1470538	ZNF513	-0.633097	9.0111e-05	0.00203099
4480575	FOXO4	-0.632822	0.00090299	0.0107233
2360494		-0.632694	2.99146e-05	0.000922358
6960471	PRR13	-0.632108	0.000313083	0.00502775
6940356	PREP	-0.632097	0.0052553	0.0368852
3310358	PHKG2	-0.632037	0.000113875	0.00239339
3370722	ELOVL1	-0.631265	0.000163879	0.0031265
1190504	NEK3	-0.630987	0.000119003	0.00247585
4730086	SHCBP1	-0.630348	2.6916e-05	0.000854216
450288	MRPL30	-0.630308	0.000770446	0.00955826
580433	DENND1A	-0.630171	0.00457037	0.0337586
4040279	NSF	-0.629675	0.00490076	0.0353049
5360296		-0.629332	0.00155098	0.0156374
3130360	SLC9A4	-0.629102	0.00224761	0.0204065
3890634	C1ORF152	-0.628739	0.00119184	0.0130263
2060564	MNAT1	-0.628388	0.000517655	0.00724716
4760356	ZZEF1	-0.628215	0.0021287	0.0196363
4540647	G3BP2	-0.62803	0.00343969	0.0275501
7570240	GLMN	-0.627967	0.00132337	0.0139623
2000670		-0.627955	0.000865637	0.0103853
2490093	WBP11	-0.627388	0.000562601	0.00766196
3360685	OSBPL9	-0.626891	0.000106417	0.00228017
2680020	DAGLB	-0.62681	0.000824534	0.0100248
4670162	CTSH	-0.626743	0.00148737	0.0152107
7040008	CD74	-0.626738	0.00130909	0.0138705
4050653	BRWD3	-0.626399	0.000429723	0.00634866
2760048	FBXO3	-0.626131	0.000936205	0.0110008
6520594	ARHGEF11	-0.625931	6.22563e-05	0.00155555
670600	DPP9	-0.625691	0.00427295	0.032209
3140064	C22ORF34	-0.625655	0.00125536	0.0134597
4050039	FCGR3A	-0.625642	0.00304717	0.0252563
5130725	ABI1	-0.625346	0.000260268	0.00440683
2230575	LOC642267	-0.625311	0.000441056	0.00648811
6860379	SRP54	-0.625171	0.000659781	0.0085908
610333	STARD3	-0.62419	0.00123511	0.0133287
1240025	C17ORF38	-0.623462	0.000611058	0.00812802
2320678	INADL	-0.622722	3.03507e-06	0.000168008
7210390	ZFYVE1	-0.622631	3.21981e-06	0.000173864
1190300	MAPK7	-0.622333	0.00473254	0.0344553
7160521	SEC63	-0.62189	0.000770104	0.00955826
5700541	LRIG2	-0.620917	0.0046692	0.0341689
2100356	PLCL1	-0.620595	0.000179156	0.00334385
2360328	FBXO46	-0.618776	0.00738382	0.0469607
1980202	CAPRIN2	-0.61869	0.0024962	0.0220492
2260743	GOLGA8B	-0.61856	3.73706e-05	0.00108091
6200193	TNCRNA	-0.618168	0.000750454	0.00938311
5360717	TBC1D10A	-0.61774	0.00026578	0.00447589
6980632	LMTK3	-0.617303	0.00797135	0.0496409
5270725	CARD16	-0.617201	0.00572087	0.0392243
2260168	LOC731640	-0.616058	1.56397e-05	0.000571351
1770360	GATAD1	-0.615646	5.30188e-05	0.00138302
5490433	ADAR	-0.615499	0.0016574	0.0163738
2480747	PPP1R8	-0.614824	0.00108454	0.0121776
5130021	MECP2	-0.613706	0.00112232	0.0124552
2640551	CMPK1	-0.612712	0.00225289	0.0204421
6580646	PSMC5	-0.611295	0.00716038	0.0458812
990711	FAM45A	-0.610943	2.04677e-07	2.31876e-05
3390639	LOC732165	-0.610736	0.00130445	0.0138546
5270132	CBLB	-0.610542	0.00657808	0.0432456
5340551	ATAD1	-0.610511	0.000111275	0.00235157
1110102	HS2ST1	-0.610329	0.00241539	0.0215001
1690521	MTA1	-0.609869	0.00183346	0.0176329
2710204	VPS39	-0.609761	0.000159124	0.00306449
1190386	RAB1B	-0.609356	0.00506513	0.0361428
1780286	HOM-TES-103	-0.608705	8.38746e-05	0.0019281
4920403	RRN3	-0.608	0.0039396	0.0304054
160608	PURA	-0.607975	0.00474952	0.034553
430255	LOC647606	-0.607634	0.00104178	0.0118703
4890008	LOC653115	-0.60759	0.000287289	0.00474195
6330243	VPS33B	-0.606592	0.00118881	0.0130028
4590333	DHX15	-0.606561	0.00530631	0.0371361
4900343	MORF4L1	-0.606535	0.000383531	0.00585127
1030392	NDUFA5	-0.606512	0.000162044	0.00310522
1050025	CR1	-0.605964	0.00149557	0.0152692
1450246	IRF2	-0.605832	0.00368207	0.0289542
6180048	NEDD9	-0.605509	0.0030754	0.0254492
3190112	SERPINB1	-0.604459	0.00104028	0.0118621
3370270	ZFY	-0.603867	9.96535e-05	0.00218071
430639	PCF11	-0.603358	0.00132253	0.0139602
2350451	MAP4K5	-0.603203	0.000819408	0.00997426
1990575	PAK1IP1	-0.602773	0.000929906	0.0109583
110136	NSD1	-0.602739	7.84223e-06	0.00033913
1510433	CTSC	-0.602011	0.000289183	0.00476302
7550053	PHF17	-0.601671	8.20192e-05	0.00190143
5260156	LOC642489	-0.601663	0.00556503	0.0384896
2140707	SLPI	-0.601557	0.00151575	0.0153886
5360315		-0.601476	0.000289653	0.00476821
5090400	TMEM34	-0.601374	1.60388e-06	0.000105781
2030672	LOC158160	-0.600946	0.001138	0.0125854
1980220	DEDD	-0.599713	6.34325e-06	0.00028762
3310441	INTS10	-0.598178	0.000457035	0.00662829
5490411	CCDC22	-0.59777	0.000784747	0.0096707
1430243	PRCC	-0.597219	5.68071e-06	0.000267002
7510600	C12ORF30	-0.59684	0.000637436	0.00838127
6250075	DHTKD1	-0.596712	0.00211747	0.0195707
1510152	PSRC1	-0.596521	5.56193e-05	0.00142496
6980424	SUMO1P3	-0.595949	8.49873e-06	0.00035847
2900731	PCSK7	-0.59588	0.00759817	0.0480366
6480561	NBPF1	-0.595408	1.29836e-06	9.20285e-05
6040180	LOC728895	-0.595394	0.000485019	0.00692663
990097	LOC729317	-0.594176	0.0068851	0.0446452
4250601	SETX	-0.594079	0.000770662	0.00955826
5960286	TCEA1	-0.593484	0.000578353	0.00781649
2510086	SP1	-0.593459	0.00171829	0.0168138
3520246	CXCL14	-0.593447	0.00035807	0.00553938
4810450	PRKD3	-0.5927	9.55402e-06	0.00039435
2370369		-0.592395	9.69429e-07	7.38035e-05
6980639	ANKFY1	-0.592256	2.89781e-05	0.0008987
620273	GPRASP1	-0.591956	8.25957e-08	1.24228e-05
2760019		-0.591438	0.000667426	0.00865745
4570170	KIAA0947	-0.591303	0.00263221	0.0228552
20576	HDAC3	-0.591086	1.28764e-07	1.65425e-05
6660048	LOC646064	-0.590873	0.00232441	0.0209009
4780463	RAB6B	-0.590506	0.00681006	0.0442891
2190040	ARNT	-0.590225	0.000619176	0.00820767
5900332	CHMP1A	-0.589573	0.00631795	0.0420515
3830520	LOC652458	-0.589502	0.000892828	0.0106535
3930707	LOC346950	-0.589266	0.00672073	0.0438869
770379	PPWD1	-0.589038	0.00161914	0.0161094
7210138	DDX59	-0.588079	7.09157e-05	0.00170957
7040280	CLINT1	-0.587854	0.000146487	0.00288604
6280544	LOC644474	-0.587523	0.00512511	0.0364051
1030289	SMAD4	-0.587267	0.00103745	0.011843
3450626	GCOM1	-0.587045	0.00583864	0.0397711
450243	HMGXB4	-0.586951	0.000295595	0.00484804
3290592	AKAP9	-0.586897	3.22833e-06	0.000174019
1940110	PSMA1	-0.586595	0.00292148	0.0246314
70601	CUL1	-0.586378	0.000379433	0.00580599
6560373	RAB24	-0.586034	0.00218846	0.0199931
3930561	PRKCI	-0.585403	0.0068638	0.0445342
2750601	SLED1	-0.58478	0.00715151	0.0458807
5870736	MEMO1	-0.584752	4.28568e-05	0.00118299
1450441	ERBB2IP	-0.584737	1.59129e-06	0.000105288
1570743	METTL9	-0.584379	0.004792	0.0347454
2350541	VAMP1	-0.583295	0.000529177	0.00734499
2650521	LRPAP1	-0.583007	0.00339601	0.0273107
1990255	MAF1	-0.582958	0.00304841	0.0252598
5720382	SOLH	-0.582413	0.00271433	0.0233906
2640408	DENND5A	-0.582371	0.000314344	0.00503917
2630204	ENPP3	-0.581949	6.83921e-05	0.00166304
5420520	MDC1	-0.580753	0.00272298	0.0234192
540762	NDNL2	-0.580524	0.00306805	0.0253952
5870148	CHD1L	-0.580419	0.000527343	0.00733078
2320400	SLC25A13	-0.579957	0.00724088	0.0462615
3190717	MED13L	-0.579552	0.00314998	0.025887
5900474	PYGO2	-0.579509	0.00432085	0.0324622
3460685	KYNU	-0.579222	0.00410269	0.031296
4560192	SFXN5	-0.578938	0.00390939	0.0302784
4060494	NFX1	-0.578294	0.00210092	0.0194644
5890608	C14ORF129	-0.578078	0.000214525	0.00383002
1400603	ZFYVE16	-0.577845	2.92739e-06	0.000163812
540192	ZNF33A	-0.57754	0.0053794	0.037536
1410035	RPS6	-0.577406	1.43964e-05	0.000538695
4390543	ATN1	-0.577165	0.00325074	0.026544
2760239	RASGRP1	-0.576779	0.0079759	0.0496409
1440017	PSMD13	-0.576719	1.56856e-06	0.000104682
7160369		-0.576719	0.00152396	0.0154415
5860189		-0.576258	0.00303607	0.0252321
5490743	KIF1B	-0.575879	0.00205456	0.0191038
2750040	ZNF526	-0.57495	0.000400693	0.0060325
4280400	MAP3K3	-0.574021	0.00106167	0.0120127
2230731	BACE2	-0.573775	5.7624e-05	0.00146958
7210280	KBTBD7	-0.572947	0.00669446	0.0437681
5700754	APOL2	-0.572941	0.0042312	0.0319678
6400121	DCTN1	-0.572915	0.00186902	0.0178413
6100187	LOC643047	-0.57226	0.000735598	0.00924987
4570433	DDX41	-0.572221	0.000734475	0.0092433
1740646	DCHS1	-0.572216	0.00517171	0.0365733
3990136	PTPN12	-0.572129	0.00534029	0.0373336
5050349	VPS13A	-0.571951	0.000132381	0.00267828
4220647	LOC652734	-0.571948	0.00145516	0.014977
2480403	LOC285900	-0.571525	0.000123158	0.00255025
520630	CLN3	-0.571384	0.00227496	0.0205761
1300072	SRP14P1	-0.571309	0.000236717	0.0040912
2510424	LOC727759	-0.57089	0.000297794	0.00487102
1510072	PITRM1	-0.570684	0.000971213	0.011317
4860438	DMXL2	-0.570509	0.00130519	0.0138578
2230215	CXORF45	-0.570364	0.00231192	0.0208431
3180010	SDK2	-0.569598	7.26714e-05	0.00173863
2320687		-0.568911	2.7091e-06	0.00015383
1470132	B3GNT8	-0.568045	4.18013e-05	0.00116009
5550682	WNK1	-0.567423	0.00306767	0.0253952
2360598	C1ORF31	-0.567282	6.4378e-05	0.00160078
6220470	TBP	-0.56655	0.00033329	0.00526721
430747	PECAM1	-0.566152	0.00220685	0.0201075
2480674	C1D	-0.564744	0.000463445	0.00669722
7000292	MITF	-0.563725	0.00201762	0.0188457
6960576	WDR23	-0.56352	0.000921782	0.0108936
5550228	ETAA1	-0.563473	0.000345666	0.00540736
1580142	MPHOSPH10	-0.563425	6.95838e-06	0.000306684
5910543	GLOD4	-0.563018	0.000540831	0.00745105
3610348	FAM10A4	-0.562935	0.000570838	0.00773995
1430402	NUP85	-0.562621	0.000662063	0.00861324
3170093	KIAA0247	-0.561263	0.00400239	0.0307405
3780377	LOC644845	-0.561057	0.000160267	0.00308266
5050477	PIAS2	-0.560646	0.00161448	0.0160682
7050189	PRPF19	-0.56063	5.71141e-05	0.00145904
580471	SNRPE	-0.560549	0.000399959	0.00602439
1820180	MAGED4B	-0.560245	0.00130229	0.0138365
2350373	C1ORF9	-0.559948	0.000115415	0.00241934
5390209	HBS1L	-0.559852	9.2715e-05	0.00207121
6270377	RTKN	-0.559758	0.000114165	0.00239785
3390328	GPC2	-0.559147	0.000720279	0.00914617
160279	SLC15A4	-0.558964	0.00263631	0.0228687
2070411	TRPC4	-0.558701	0.000123678	0.0025557
3870255	PPPDE1	-0.558403	0.00170932	0.0167472
4810438	MAN2B2	-0.557996	0.00555211	0.0384204
4250154	LOC648749	-0.557872	4.71259e-05	0.0012668
5820594	LOC441066	-0.557791	0.000407642	0.00611034
6420731	SLC20A1	-0.557654	0.00170498	0.0167208
6100497	HDAC5	-0.556912	2.59467e-06	0.000150072
1090167	GNAI2	-0.556659	0.00333675	0.026989
4540435	HN1	-0.556467	0.00165794	0.0163738
4850164	NUP214	-0.556457	0.000818529	0.00996749
7000332	CCDC126	-0.556263	0.00494198	0.0355437
4220132	THRAP3	-0.556259	0.00246237	0.021798
7100044	ARID2	-0.556115	0.00401378	0.030793
2070575	ALCAM	-0.556092	0.00145792	0.014989
870241	MAP2K7	-0.555906	0.00561206	0.038702
4390370	PRPF38A	-0.554844	0.000288033	0.0047517
4180491	C17ORF81	-0.553665	0.00120361	0.0131041
6270286	CD47	-0.552675	0.00287614	0.0243961
2480468	RANBP10	-0.552543	2.38624e-05	0.000780224
7100253	VAMP4	-0.551051	3.78646e-05	0.0010911
2600343	SEC16A	-0.550785	0.00325196	0.0265469
5080180	CACNG6	-0.550058	0.000956243	0.0111766
5820215	FLJ45445	-0.549552	0.000748154	0.00935815
4230070	FBXO4	-0.54953	0.000776011	0.00958988
6130598	PRPF39	-0.549497	0.000764466	0.00951194
6180544	C15ORF29	-0.549247	0.00313867	0.025841
4260010	CYB5R3	-0.549021	0.0035513	0.0282192
6580750	CFP	-0.54879	0.00650537	0.0429416
3610519	OFD1	-0.548383	0.00688703	0.0446479
4590468	C15ORF44	-0.548168	0.000102111	0.00222124
5130066	CLN8	-0.548003	0.00127341	0.0135905
2370615	TAF8	-0.54691	0.00060333	0.00808451
3850343	SUV420H1	-0.546596	0.00326882	0.0266211
6770358	HSN2	-0.5463	0.00722667	0.0461994
6350445	LOC647121	-0.545952	0.00101291	0.0116447
830594	SNHG10	-0.54589	0.000677174	0.00872881
5860358	CANT1	-0.545505	0.0075531	0.0478105
3610202	GALNT10	-0.545358	4.24621e-05	0.00117576
1240097	BAZ1A	-0.545179	0.00366512	0.0288687
4560368	LOC641996	-0.545146	0.00215475	0.0197946
1010309	SLC4A2	-0.543943	0.00263673	0.0228687
1190025	CTF1	-0.543926	3.15529e-05	0.000956608
5130521	ZNHIT2	-0.543854	0.00149206	0.0152485
6980475	EFTUD2	-0.543627	0.000263603	0.00445287
6480403	TXNDC3	-0.54352	0.00184626	0.0177229
5720626	ZNF14	-0.543435	0.00328541	0.0267139
2970463	CASC3	-0.54201	0.00149689	0.0152704
520706	UBE4A	-0.541779	0.00322299	0.0263593
940519	GPR44	-0.5416	0.00112828	0.0125027
2710465	SEMG1	-0.540817	0.00325537	0.0265607
460725	ELMO1	-0.540311	2.3971e-06	0.000141005
4590224	EVI2A	-0.539945	0.00477643	0.034685
4900474	MED23	-0.53931	0.00402846	0.0308672
3130180	CHERP	-0.539141	0.000470187	0.00676494
2320279	ZC3H18	-0.539105	0.00184243	0.0177026
5700196	C14ORF100	-0.538449	0.00630403	0.0420015
3140753	RNF31	-0.53838	0.0046551	0.034109
3120064	CENTD1	-0.538331	0.000332418	0.00525612
2230201	TARBP1	-0.538089	0.00199381	0.0186741
3310274	C9ORF85	-0.538079	5.12376e-05	0.00135026
7650414	FAM20B	-0.537339	0.00372533	0.0291827
1940709	LOC645895	-0.537148	0.00751538	0.0476206
6290619	DYNC1LI1	-0.536957	0.000883602	0.010572
4610139	SMAGP	0.536304	0.00734011	0.0467405
6620037	ZNF460	0.536765	0.00196775	0.0184944
5270747	HSDL1	0.537381	0.000902342	0.0107233
7330753	ACAT2	0.537589	0.000783933	0.00966544
2490593	COL7A1	0.538542	0.00381672	0.0297701
2140470	PSMA2	0.538555	3.65128e-05	0.00106408
2070025	SAV1	0.539136	0.00132364	0.0139623
5290326	LOC654155	0.540345	0.00431661	0.0324462
160706		0.541221	2.50206e-05	0.000805283
4810709	CSNK2A1P	0.541365	6.89805e-05	0.00167207
6100370	TLX2	0.541873	0.00431087	0.0324267
5810088	AURKAIP1	0.542083	0.002306	0.020808
6370538	WBSCR22	0.542466	0.00337794	0.027222
6860411	ST7	0.542634	0.0013266	0.013984
6900307	BTBD6	0.543375	0.00301384	0.0251151
4390239	FBXW4	0.543666	0.00222643	0.02025
6100138	C17ORF101	0.543944	0.000562387	0.00766196
1780367	C12ORF44	0.544433	0.00715724	0.0458812
540202	LOC344405	0.544705	8.77154e-05	0.00199596
6580367	LOC654174	0.545069	0.00439334	0.0328413
7160491	FKBP2	0.545252	1.22608e-06	8.81204e-05
3310543	C10ORF84	0.545738	0.000175441	0.00329267
3420634	MYNN	0.545887	0.00484595	0.0350497
60403	ZFAND2B	0.54627	4.47707e-06	0.000220514
770543	DHPS	0.546421	0.00511776	0.0363753
730092	SFXN4	0.546603	0.00132001	0.0139431
3060487	PSMC1	0.546826	0.000392864	0.00594074
1740041	CRLF3	0.546899	0.00487963	0.0351943
6400386	MAP4K2	0.547279	0.000936583	0.011001
1660465	FCRL5	0.547381	0.00718259	0.0459939
4150458	RPA3	0.547526	0.00289855	0.0244939
1400397	TMEM101	0.547562	0.0036609	0.0288613
4590431	LOC554208	0.547721	0.00649976	0.0429229
7330630	BTF3	0.547968	2.04522e-06	0.000126293
2070243	SLC2A4RG	0.548068	0.000148911	0.00291675
5550204	DDRGK1	0.549421	6.67131e-06	0.000298543
5260019	CES8	0.549834	0.00321449	0.0263107
6590053	ARD1A	0.550144	0.00103808	0.0118457
1010470	C9ORF140	0.550851	0.00122512	0.0132588
270653	CLIC4	0.550986	0.00255398	0.0223904
5050044	RFXAP	0.550999	0.00267262	0.0230891
6020674	FLJ38482	0.551251	0.000607526	0.00810902
6860543	ATP6V1E1	0.551509	0.000790402	0.00972411
7650025	TAF6L	0.551585	0.000524194	0.00730823
7560154	AGPS	0.552253	0.00382002	0.0297882
6330689	DLAT	0.552625	0.000781348	0.00964038
2760673	NHP2	0.553095	0.00065726	0.00856522
4670424	MRPL11	0.553187	4.11616e-05	0.00114854
3870291	MFSD6	0.554189	0.00554411	0.0383879
1770520	CYC1	0.554316	0.000153553	0.0029833
6510360	C1ORF97	0.554893	0.00148369	0.0151932
6350161	LCP1	0.555544	0.00721531	0.0461364
130603	DYNLRB1	0.556552	0.0012572	0.0134688
3390390	SEC61B	0.557069	6.63388e-05	0.00163634
7040411	C1ORF212	0.557159	0.00157466	0.0157891
150681	ZNHIT6	0.557854	0.00220162	0.020079
7160626	PPP2R5E	0.558118	0.000102265	0.00222209
4560332	SNHG11	0.558897	0.000964961	0.0112614
6100575		0.559486	0.000422208	0.00628278
3390661	FLYWCH1	0.559812	5.12811e-05	0.00135026
1010719	FEN1	0.560009	0.000857141	0.0103096
5080482	TNPO1	0.560102	0.000931918	0.0109713
2450477	ZNF682	0.560789	0.000311716	0.00501363
610400	C11ORF1	0.560849	0.00512971	0.0364255
50543		0.561238	0.00168756	0.0165973
3460184	C19ORF53	0.561415	9.57975e-06	0.000394883
5090403	CAPZA2	0.562274	0.00155621	0.0156661
3830653	DNAJB2	0.562377	0.00246034	0.0217862
2450088	C21ORF91	0.562396	0.000927009	0.0109338
5960475	RHPN2	0.562503	0.00011205	0.0023647
2260176	SRFBP1	0.563148	0.00188726	0.0179543
3990201	OTUD4	0.563669	0.00255288	0.0223904
6960019	PAQR3	0.563709	0.000108679	0.00231576
3850474	PDE6B	0.56436	3.27399e-05	0.000981973
2630601		0.56497	8.88914e-05	0.00200938
2480326	HSP90B1	0.565394	0.00458944	0.0338127
5960092	HIATL1	0.565666	0.0032109	0.0263008
4220364	C19ORF2	0.565684	0.000951286	0.0111355
4200253	C14ORF28	0.565754	0.000716043	0.00910705
3190524	KNTC1	0.566566	0.000724917	0.00916415
5870180	ZNF277	0.566636	8.49075e-05	0.00194066
7650528	LOC650518	0.567852	0.000514408	0.00723575
5260605	LOC400464	0.568451	0.00186211	0.0178159
1850156	CLDN23	0.568605	0.00212087	0.0195894
5720056	MED10	0.569363	0.00529349	0.0370857
6330397	TRIM7	0.570036	0.000958457	0.0111962
6020372	AATF	0.570225	0.00044563	0.00652117
10341	SHMT2	0.570421	0.00158347	0.0158666
3890397	C14ORF112	0.570565	0.000124832	0.00256869
7000014	FAM50A	0.570605	0.000949329	0.0111325
6420368	RWDD2A	0.570896	0.0013604	0.0142235
2470367	INPPL1	0.571374	0.00155751	0.0156723
2570661	TRERF1	0.571634	0.000838011	0.0101397
7610097	SETMAR	0.571722	0.000672096	0.00868878
7610170	ITLN1	0.57243	1.91865e-06	0.000120626
5670270		0.572705	0.00131389	0.0138974
6250397	DPH3	0.572923	0.00280499	0.0239309
7200240	ARHGAP4	0.573205	0.00130889	0.0138705
620414	HADH2	0.573582	0.000779081	0.0096201
1980022	VTA1	0.575091	0.00580921	0.0396448
780184	PIBF1	0.575128	0.00513585	0.0364328
3390129	C9ORF103	0.575199	0.00439613	0.0328413
5690066	XBP1	0.575814	0.00499389	0.0358502
2630561	RPL6	0.576385	0.00020973	0.00377152
6660132	DCXR	0.576516	0.00506303	0.0361428
780500	CAB39L	0.577008	0.000133491	0.00269532
4860553	INTS12	0.577641	9.09456e-05	0.00204531
3390142	CATSPER2P1	0.579209	8.40443e-06	0.000356165
6520241	FAM116B	0.579569	0.00279752	0.0238936
3290441	BMPR1A	0.579734	0.00761519	0.0481096
4070195	PSMD10	0.580246	0.000640929	0.00840212
2480328	THOC3	0.580606	0.00644009	0.0426567
6900056		0.580902	0.0024814	0.0219412
5310673	AYP1P1	0.581055	0.00421624	0.0318782
2850176	C14ORF72	0.581239	0.00192376	0.0182117
1820497	TIGD2	0.581537	0.000620006	0.00821162
2120612	SGPP2	0.581547	0.00786239	0.0491745
1580477	C11ORF74	0.581662	0.00563184	0.038795
830086	C15ORF63	0.581957	3.88051e-05	0.00110376
6220553	ANKRD39	0.582262	2.55885e-05	0.000816739
2070544		0.582843	0.000800155	0.00980571
1230544	UBL3	0.582881	0.000754485	0.00942968
10133	SLC9A1	0.583274	0.00010093	0.00220083
5310446	RNF121	0.583872	0.00360554	0.0285382
150072	IRF8	0.584134	0.00202894	0.0189284
5900255	LOC728689	0.584198	0.000215973	0.003848
620615	NDUFA7	0.584229	0.000115872	0.0024238
6400270	HPRT1	0.584249	0.000237382	0.00410039
610068	LOC730358	0.584769	0.00597955	0.0404492
3290161	TMEM86B	0.585037	8.39202e-05	0.0019281
7000037	ZFAND1	0.585124	8.43262e-05	0.00193311
3460669	PRMT1	0.585133	0.00504898	0.0361007
7570494	CNFN	0.586256	0.000401435	0.00603777
6480243	GPATCH2	0.586777	0.000401434	0.00603777
6290181	RPUSD1	0.588029	0.00662288	0.0434475
3450722	LOC644033	0.588283	4.34788e-05	0.00119588
2850192	PPCS	0.588411	0.00324501	0.0265112
6660446	WDR51A	0.588638	0.00786153	0.0491745
5690463	C11ORF80	0.589013	0.0069275	0.0447884
5720538	IPO7	0.58939	3.35032e-06	0.000179966
5670594	NMB	0.589449	2.77767e-07	2.99454e-05
730601		0.589561	0.000631589	0.00831965
4570008	EXOG	0.589616	0.00236504	0.0211734
7320402	APBB3	0.589648	0.00344175	0.0275564
870053		0.589836	0.000127309	0.0025961
10079	F3	0.590287	0.0045235	0.033497
7000386	SEC22C	0.590325	0.00230685	0.0208096
7050349	DDA1	0.5907	0.00262606	0.0228147
5260059	CXORF12	0.590956	0.00326652	0.0266211
6660270	MRPL17	0.591024	0.00452377	0.033497
4890717	DIABLO	0.59121	5.92173e-05	0.00149782
1070402	CANX	0.591272	0.00150695	0.0153295
460114	SNRPF	0.591654	3.58563e-05	0.00105323
2260148	RHOF	0.592043	0.00677118	0.0441106
6130615	PARP3	0.592202	8.36323e-05	0.00192579
1470092	FBXL6	0.593268	0.000205449	0.00371314
2060220	FAM174A	0.593348	0.00134291	0.014098
940576	ZSCAN21	0.593786	2.69289e-05	0.000854216
1450192	CENPM	0.594194	0.000512182	0.00721431
10161	MOBKL2A	0.594316	0.00326504	0.0266211
6350189	MGC4677	0.594364	0.000407646	0.00611034
7570446	TARBP2	0.594448	0.00725231	0.0462961
6510487	FAM96B	0.594732	1.12276e-05	0.000444389
4810400	ZNF512B	0.595098	0.00504385	0.0360912
3130291	C12ORF57	0.595273	0.00478676	0.0347271
270575	CES4	0.5957	0.00209052	0.0193764
3400088	CXXC1	0.595979	0.000296251	0.00485443
1340398	VPS13B	0.596265	0.00190448	0.018083
6060682	ST3GAL1	0.596752	0.00343756	0.0275501
4290575	C7ORF23	0.59722	0.00170218	0.0167091
4860437	ZMYND19	0.597253	9.27688e-05	0.00207121
4850414	KIAA0564	0.597548	0.000313599	0.00503342
5960706	DNAJC8	0.597712	0.000376358	0.00576752
3420541	TMEM97	0.598679	0.00125591	0.0134597
2480440	C3ORF64	0.599222	0.000453712	0.00659562
5090050	NDUFA12	0.599331	0.00479255	0.0347454
5090095	KIFC1	0.599652	0.000521322	0.00728316
1230201	CTLA4	0.599834	0.000302216	0.00491114
5700739	LARP7	0.601026	0.000103424	0.00223624
4810053	ANKRD13C	0.601807	0.000946225	0.0111016
2000021	TTC7A	0.601924	7.45679e-05	0.00177077
6370195	RAB11FIP4	0.601948	0.0038445	0.0298892
6770377	TMEM135	0.602119	0.00215899	0.0198109
10201	URG4	0.602358	0.00126737	0.0135525
510180	FOXD2	0.602393	0.00671892	0.0438869
6900139	LOC390876	0.602893	0.00547454	0.0380429
2480039	AZIN1	0.602944	0.00146511	0.0150431
4210347	DUSP28	0.603477	3.33828e-05	0.000998344
3520689	DDX19A	0.603613	7.52748e-05	0.00178123
1070538	NDUFS8	0.603644	6.92034e-06	0.000306573
60500	RIOK1	0.604085	0.00105012	0.0119257
7040132	ANKRD12	0.604186	0.00340266	0.0273499
6180133	ITPR3	0.604372	0.00754509	0.0477701
2230020	CDKAL1	0.60526	0.000262142	0.00443369
4060088	LOC644677	0.605314	0.00024863	0.00425417
7210397	GNPTG	0.605899	0.00339047	0.0272946
6590196	LSM1	0.606193	0.000765923	0.00951478
2570068	C6ORF57	0.606395	0.000608452	0.00811787
940180	RBBP5	0.606816	0.000721523	0.00915503
4760097	LOC401720	0.60691	0.00684159	0.0444286
20465	MRPL36	0.606916	0.00220814	0.0201133
6370091	ATP6V1G1	0.606945	0.000238211	0.00411115
6900431	HAGHL	0.607089	0.000720528	0.00914617
5870228	ADSL	0.607398	0.00450769	0.0334181
2350433	RAN	0.608011	1.28406e-05	0.000491896
5560603	SULT1A3	0.608109	0.00236381	0.0211686
5700189	TCTN1	0.60855	0.00428679	0.032285
160484	DPH5	0.608778	0.000825995	0.0100346
1660661	SUB1	0.609306	0.00637129	0.0423192
650553	BIN1	0.609371	0.00346065	0.0276645
5870307	LOC440359	0.609962	0.00799485	0.0497387
3930379	P2RY11	0.610859	0.00555187	0.0384204
7400209	MGC70863	0.611298	0.000542404	0.00746271
3440241	HOOK3	0.611761	3.6193e-05	0.00106078
1990253	TDG	0.611919	0.000827585	0.0100404
1230673	PPAN	0.612131	0.000405422	0.00608883
4480224	SRPRB	0.613331	0.00156547	0.0157123
3610553	GUSB	0.613598	0.00597295	0.0404293
610056	CENPB	0.61392	0.00787286	0.0492161
5050537	OPLAH	0.613991	0.00546755	0.0380115
3180273	PDXP	0.615438	0.000125407	0.00257094
4920593	CDKN2C	0.615601	0.00100345	0.0115575
5260593	UBE2D2	0.615639	0.0039435	0.030409
5310110	HAX1	0.615796	0.00672117	0.0438869
4730348	THG1L	0.61692	7.46027e-05	0.00177077
4920328	SH3KBP1	0.61704	0.00130646	0.0138665
6900253	DGCR6	0.618749	2.74202e-06	0.000155413
520647	ZIK1	0.619021	0.002257	0.0204616
4260722	TPRG1L	0.619346	0.000501995	0.00710978
5720131	C9ORF91	0.619837	0.00394401	0.030409
4730082	LOC731096	0.620111	0.000637873	0.00838214
3400019	RGS2	0.620234	0.00432674	0.0324827
7570397	ZKSCAN2	0.620475	0.00501151	0.0359382
7000504	TRADD	0.62056	9.91877e-06	0.000403996
3450253	ZNHIT3	0.620943	4.90525e-07	4.52825e-05
3360762	TMEM191B	0.621128	0.00010531	0.00226747
3420692	C5ORF15	0.621313	0.000790973	0.00972411
1190070	LOC652545	0.621793	8.59498e-05	0.00196013
5080326	PSMA6	0.622323	4.54307e-05	0.00123415
3870577	MFSD10	0.622417	5.39665e-05	0.0014011
5960014	C15ORF57	0.622907	6.12457e-05	0.00153528
4480546	ADO	0.623053	0.000312377	0.00501904
4780433	RPL29	0.623234	4.84571e-05	0.00129134
6100414	UPRT	0.623481	0.00146109	0.0150166
4070014	APBA3	0.62398	0.00357992	0.0283825
5090021		0.624657	0.000806134	0.00985157
2940343	XPO4	0.624806	0.000980737	0.0113846
4290021		0.62529	0.0012474	0.0134151
60221	RFXANK	0.625698	1.08895e-05	0.000434917
4760538	ZC3H3	0.62589	0.000124507	0.00256441
4070538	TDP1	0.625993	0.00198313	0.018591
5810673	ATPAF1	0.626109	0.000629869	0.00830656
3290246	IDH3B	0.6266	9.84335e-06	0.000401987
4220068	CD70	0.627567	4.9905e-05	0.00132079
5260632	UBE2D4	0.627703	0.00496981	0.0357189
3940148	CHMP1B	0.627791	0.00526025	0.0369031
4220041	SLC12A2	0.627938	0.00201893	0.0188464
50435	DNM1L	0.6281	1.86816e-07	2.19851e-05
6980010	MED28	0.628326	6.59525e-06	0.000295999
4780072	TCEAL3	0.62858	0.0019198	0.0181797
6110477	NUDC	0.628937	1.382e-05	0.000520284
2480544	KCNMB1	0.630354	0.00363315	0.0286809
7550070	LOC730316	0.630536	0.00039097	0.00592663
540056	PCCB	0.630743	0.00424172	0.0320316
5130139	HSBP1	0.63127	0.00156317	0.0157094
5700142	FDFT1	0.631557	0.00232206	0.0209009
160309	TSSC4	0.631833	0.00180957	0.0174678
1090468	CCDC12	0.63247	0.000219746	0.00388722
7550639	GNPDA2	0.633598	0.000367641	0.00565643
3800050	ADCY3	0.633604	0.000274684	0.00459789
7570195	KIAA0355	0.633847	0.00458238	0.0337849
7510204	CWC15	0.633946	0.00174663	0.01701
1990300	SOCS1	0.634074	0.00745147	0.0472836
4830458	GMPPB	0.63418	0.00248743	0.0219883
2030619	LOC644584	0.63484	0.000308421	0.00497621
130181	ANKRD22	0.635509	0.00439043	0.0328329
3710273	EDARADD	0.635761	0.000124194	0.0025631
520750	PRDX5	0.635993	0.000332053	0.00525575
4860286	UBB	0.636005	3.52439e-06	0.000186714
7400626	NFKB1	0.636222	0.00477917	0.0346965
2970762	HCCS	0.637019	0.000270185	0.0045349
2600519	C21ORF70	0.637051	1.26706e-05	0.000487731
6370484	POLR1D	0.637351	2.41733e-05	0.000787049
7570148	LMNB2	0.637372	0.00256578	0.0224427
6900612	DSTN	0.638	0.000183874	0.00340913
3140537	LRRC28	0.63806	8.81454e-05	0.00199891
4060468	CENPL	0.638749	0.000472068	0.00678193
2070528	ZNF699	0.638901	0.00137111	0.0143064
3290369	PSMF1	0.638988	0.000589875	0.00793872
5910397	LIAS	0.639073	0.00069579	0.00889808
7100546	LRWD1	0.639345	0.000483908	0.00692
1050762	TNFRSF10A	0.640646	0.00611385	0.0410604
2450670	HIP1R	0.640654	0.00802722	0.04987
4200753		0.641105	0.00098655	0.0114097
2900246	TRIOBP	0.642117	0.00288475	0.0244356
3870088	TMEM156	0.642314	0.000113491	0.00238696
110092	NUDT14	0.642771	0.000746357	0.00934688
3800678	NUP88	0.643277	1.54627e-05	0.000566897
1410408	ARID5B	0.644499	0.00635684	0.0422324
4040017	PEX7	0.645168	0.000144453	0.00285324
6580753	MIB2	0.645231	3.08451e-05	0.0009445
1710202	LOC644869	0.645231	0.00324305	0.0265022
6940736	MBNL3	0.645924	0.000300656	0.00489705
7570670	SPIN1	0.646096	0.00383976	0.0298742
1510168	METRNL	0.646703	0.00679384	0.0442209
5130332	ZNF213	0.647308	0.00459263	0.03382
5080546	MRPL12	0.647695	0.00210911	0.019511
6100180	EFEMP2	0.647727	0.00151756	0.0154004
2030484	GLRX5	0.648302	0.000392776	0.00594074
2370639	C6ORF150	0.64863	0.00200009	0.0187215
5670440	TNFRSF9	0.648636	0.000151132	0.00294927
5910064	TRIM5	0.648763	0.00507161	0.0361566
7550133	TSR1	0.649179	3.16592e-05	0.000958166
1710280	LOC653479	0.64989	0.00110928	0.012343
4230259	BRCC3	0.650663	0.00141885	0.0147001
1260360	LOC729776	0.650981	0.000733295	0.00923221
4590612	LMBR1	0.65154	0.00481332	0.0348788
6860450	ZNF525	0.651736	0.000365807	0.00563664
2070280		0.65224	0.00149717	0.0152704
5130601	LOC642197	0.653025	0.0001696	0.00320815
3850131	YWHAQ	0.653038	7.15539e-05	0.00172062
6520026	NUCB1	0.653274	0.00059146	0.00795311
6550082	LCMT1	0.653425	3.16664e-05	0.000958166
5260097	RNF41	0.65348	0.000300946	0.00489919
6480064	POLR1E	0.653505	0.000306196	0.00495069
7210273	ITGB4BP	0.653649	0.000472247	0.00678193
2470634	PBX3	0.654562	5.59463e-06	0.000264569
3830477	LOC441246	0.655164	4.73475e-06	0.0002299
3890470	NAPB	0.655335	0.000678382	0.00873707
5910215	RAD51C	0.656449	0.0053134	0.0371661
5700722	TSSC1	0.656735	0.00652896	0.0430328
1110377	ATP5D	0.656743	0.000428243	0.00633591
3710647	MXD4	0.657097	0.000604394	0.00809174
3930296	EIF1AX	0.657214	0.00535105	0.037387
240682	ANKRD37	0.657387	0.00154543	0.015608
4570482	RPS10	0.657605	3.25609e-09	1.17312e-06
3840228		0.658164	0.000803402	0.00982365
1110367	IMPAD1	0.659195	0.00442436	0.0329667
5390685	LOC643433	0.659585	9.03414e-08	1.27775e-05
1710437		0.659665	0.00207256	0.0192363
4760450	C16ORF33	0.659942	0.000738717	0.00928531
670754	TMEM30B	0.660303	0.0011091	0.012343
5910195	RBM18	0.660705	0.00364413	0.0287511
6550195	ITFG2	0.661021	0.00253687	0.0222784
6580253	SERF1B	0.661202	0.000316605	0.00506584
4490017	GLTP	0.661799	0.00246762	0.0218319
6350148	LOC652826	0.661917	4.13589e-05	0.00115092
4200110	GTF3C6	0.662	0.00142984	0.0147742
2450494	BTLA	0.66235	0.000528924	0.00734499
6770309	MYL6	0.662393	0.000170118	0.00321401
3130576	CHIC2	0.663417	0.000241624	0.00415273
4860086	TMEM118	0.663763	0.0041237	0.0314019
5720142	ATG12	0.664024	2.34995e-06	0.000139071
670463	AK3	0.664048	0.000239451	0.00412688
3390068	E4F1	0.664173	0.00105642	0.0119762
6660348	DCUN1D4	0.664248	0.00214528	0.0197314
2640678	SKIP	0.664289	6.08373e-05	0.00152628
6290246	HNRPM	0.66459	0.00289783	0.0244939
4010487	TRAF3	0.66472	2.79087e-06	0.000157602
2680523	SAMD4A	0.665037	0.00513469	0.0364328
3520372	CES2	0.665176	0.00299457	0.0250014
830762	NDUFB5	0.665866	0.00530244	0.0371315
4810050	LOC645558	0.666152	0.00352224	0.0280539
3610280	C9ORF127	0.666862	0.00640279	0.0424919
7200379		0.66732	0.000172683	0.0032505
5870561	AKT3	0.667764	0.000543767	0.00747814
6330537	DHX9	0.667999	0.000136535	0.00273087
4850091	EMG1	0.668901	0.00170482	0.0167208
5560053	ATP5S	0.669319	1.79392e-05	0.000632669
1230022	LOC642817	0.669436	0.000248558	0.00425417
6520725	TNFRSF14	0.669663	3.09871e-05	0.000947842
5420343	ATF6	0.6699	0.00107798	0.0121304
6520468	SLC35A2	0.670188	2.04761e-05	0.000695307
6770647	TLK1	0.670203	0.000366752	0.00564556
6060332	PTBP1	0.670602	0.000626583	0.00827384
840554	RYBP	0.671117	0.00594395	0.0402791
6980300	DHRS11	0.671607	3.49286e-06	0.000185362
610332	CHN1	0.671931	0.00152756	0.0154653
6200315	DNASE2	0.672295	0.00421546	0.0318782
7200678	TFDP2	0.672812	0.00632461	0.0420787
5420356	FAM18B2	0.673478	0.00226851	0.0205358
3450273	GSTZ1	0.673648	0.000988219	0.0114119
6480246	LOC649095	0.673863	0.0077928	0.0488862
5870326	SLC2A8	0.673887	0.00522801	0.036811
1410010	PDLIM1	0.673915	0.00711165	0.0457296
5700678		0.674279	0.00432493	0.0324827
6580672	RBBP8	0.674411	0.00215952	0.0198109
5080561	BARD1	0.675182	3.54712e-05	0.00104501
1770747	TMEM160	0.6754	6.67953e-05	0.00164628
5080020	UBE2J1	0.67556	0.00110676	0.0123409
4780647	TMEM150A	0.675636	0.00365582	0.0288286
5050368	IL10RB	0.675964	6.81496e-05	0.00166239
5870673	KLF11	0.676261	6.80935e-05	0.00166233
2030368	ZBTB25	0.676749	0.004225	0.0319288
6550180	ZMAT5	0.677048	0.00218926	0.0199945
5670180	TUBG1	0.677234	0.000638046	0.00838214
3290398	SLC25A3	0.677566	0.000212254	0.00379828
7610537	HMGB2	0.679986	0.00011043	0.00234174
1190221	REXO4	0.680457	0.00758882	0.0479873
4540161		0.680942	1.08771e-05	0.000434917
2230491	NHP2L1	0.681094	0.00507511	0.0361638
2470608	LLGL1	0.681203	0.00232389	0.0209009
3130541	CCNF	0.681787	0.000256411	0.00435829
6280167	LOC401115	0.682522	0.00780313	0.0489048
5960224	PTTG3P	0.682724	0.00568035	0.0390159
4010086	OKL38	0.682994	0.00380153	0.0296775
940300	C17ORF90	0.683544	0.00243142	0.0215859
5820600	REEP6	0.6836	0.000383223	0.00584982
[truncated: 843 more rows]

## Sheet: HCVvsCTR
Additional file 2: Table 3: Differentially expressed genes for HCV versus CTR
ProbeID	Symbol	logFC	P.Value	FDR
4540239	DEFA1	-6.91687	3.40319e-11	2.09861e-07
2970747	DEFA3	-6.3198	1.9225e-10	5.77186e-07
2480600	DEFA1B	-6.00657	1.24296e-10	4.25824e-07
770400	LOC653600	-4.11341	4.05614e-08	1.6781e-05
2030142	CLC	-3.50617	4.35721e-09	3.27673e-06
5860075	CAMP	-2.8655	3.36134e-05	0.00152862
6550164	DEFA4	-2.63684	4.84918e-08	1.82335e-05
1450139	FCGR3B	-2.52349	6.83668e-05	0.00246544
4290047		-2.51547	8.4218e-07	0.000120217
7160008	LOC728499	-2.43448	7.57005e-09	5.40712e-06
70008	NCF2	-2.33791	1.31333e-07	3.37689e-05
4780075	CEACAM8	-2.3226	1.31806e-05	0.000824339
4670681	RAB12	-2.15525	3.39012e-06	0.000305636
6770131	OLFM4	-2.14561	0.000224521	0.00544235
7200398	HLA-C	-2.13246	0.000974851	0.0144459
2750678	LOC729021	-2.12567	1.8047e-05	0.000999293
3170332		-2.07383	1.26735e-06	0.000156933
1240424	ANP32A	-2.03522	2.40304e-09	2.19808e-06
4860431	NBPF14	-2.02901	4.80147e-10	7.0497e-07
990543	SFRS11	-2.01041	5.37847e-07	8.60446e-05
5130750	HHEX	-2.01015	1.76387e-05	0.000995218
1240192	CSNK1G2	-2.00664	1.32076e-06	0.000162242
1850093	DGKD	-1.97411	3.68431e-12	3.78661e-08
1500735	CTSG	-1.96558	0.000101638	0.00320428
1990717	C1ORF63	-1.95562	2.79808e-07	5.67586e-05
1770603	TCN1	-1.94258	1.31802e-05	0.000824339
5700070	ALPL	-1.94095	0.00438354	0.0383687
1500309		-1.87514	1.06539e-06	0.000139784
1030431	ACSL1	-1.8636	0.00124335	0.0169855
5290433		-1.84163	0.000187636	0.00483306
6940619	2002-09-01	-1.84082	5.27492e-07	8.51527e-05
2680343		-1.8246	3.6773e-05	0.00163082
580255	AIM1	-1.82135	2.49515e-09	2.19808e-06
4120039	FTHL2	-1.8208	5.81353e-06	0.000465581
6960594	ANXA11	-1.81531	4.90088e-07	8.11311e-05
840309	LEP	-1.7856	0.0013908	0.0182091
7610187	ATF4	-1.7788	0.000217398	0.00531143
6960075		-1.75703	1.12652e-08	7.54576e-06
4390398	LCN2	-1.73133	0.00213894	0.023935
1440129	LOC644931	-1.69965	5.63138e-05	0.00215961
460753	APLP2	-1.68924	2.22854e-09	2.19808e-06
2190411	PRKCB1	-1.67923	2.60187e-10	5.77186e-07
2810632	PTK2B	-1.67864	1.3026e-08	7.87511e-06
5900397	NME2	-1.65692	6.1448e-07	9.47312e-05
4180563	LOC613037	-1.64102	3.72491e-05	0.00164542
1450577		-1.63679	2.18214e-05	0.00116003
1940504	FKBP1A	-1.63577	3.9081e-07	7.12269e-05
3170707	ROCK1	-1.62272	5.44728e-07	8.65753e-05
2100068	MFF	-1.61419	0.00266043	0.0276445
6350343	HNRPH1	-1.61413	6.95853e-06	0.000531308
4860196	FLJ44124	-1.61178	0.000234922	0.0056063
2630373		-1.60909	0.000338845	0.00722019
1230289	ADD1	-1.60174	2.94651e-10	5.78938e-07
1850687	PRKY	-1.59996	0.00215263	0.0240043
7160692	LOC644250	-1.59325	0.00315394	0.0308833
670091	ORM1	-1.58937	0.000560963	0.00995177
5560136	BRWD2	-1.58782	0.00190223	0.0223009
2060400	NKTR	-1.58569	2.80883e-05	0.00136515
6250615	PGLYRP1	-1.58278	5.94216e-06	0.000472203
4210113	CMTM2	-1.57402	0.000318416	0.0068848
1050482	CD46	-1.56199	1.54452e-09	1.76378e-06
1230164		-1.55211	0.000327384	0.00704905
5340020		-1.54735	2.28971e-05	0.00119444
990474	TAF9	-1.54619	3.71095e-10	6.35665e-07
4250427	ZNF493	-1.54465	7.91839e-08	2.51699e-05
2370528		-1.54386	0.0012802	0.0172293
4260187	CRTC2	-1.54379	0.000706172	0.0117061
3830136	NACAP1	-1.5428	4.23497e-07	7.37723e-05
1940300	VAPA	-1.53977	4.7202e-07	7.90968e-05
3990202	HMGB1L1	-1.53719	1.22687e-06	0.000153543
2370168		-1.53382	0.00115616	0.0161963
6450661	ANKRD20A1	-1.527	1.82677e-05	0.0010076
2100368	GOLT1B	-1.52055	1.40412e-05	0.000855597
6480121	CRCP	-1.52011	0.000798269	0.0126806
2760201	SLC25A20	-1.51935	0.00423404	0.0376003
7320209	LOC728127	-1.51908	4.15892e-07	7.2859e-05
940386	TXNL1	-1.51759	9.59151e-08	2.85937e-05
6280524	CCNL1	-1.51388	0.000885132	0.0136867
2490204	QTRTD1	-1.51208	1.0438e-09	1.34098e-06
5260288	DUSP6	-1.51035	0.00353188	0.0331734
4290110	CYP4F3	-1.50689	0.00310291	0.0305368
3310484	C7ORF54	-1.49412	0.000169819	0.00452161
5820202	LOC644131	-1.48861	2.18806e-07	4.80984e-05
2630674		-1.4869	2.20969e-06	0.000230954
460164	FTHL11	-1.48397	0.000500554	0.00929175
3990703	IL10	-1.48049	0.00268712	0.027812
1450600	GOLGA6B	-1.47988	8.89427e-06	0.000626924
2650300	P2RY13	-1.4722	6.70863e-06	0.000517118
3830070		-1.46949	0.00563704	0.0448881
4050541	HMGN2	-1.45932	5.96749e-11	3.0666e-07
3830601	SLC2A11	-1.44038	0.00468751	0.040036
3850059	LMO2	-1.4387	1.55341e-05	0.000912308
2940201	C18ORF32	-1.43785	1.01894e-07	2.90898e-05
1660541	ESRRA	-1.43537	7.65203e-08	2.48213e-05
6400639	MGC18216	-1.4342	2.62132e-07	5.46438e-05
4260347	ARRB2	-1.43044	2.16426e-05	0.00115451
4390220	TMEM189-UBE2V1	-1.43005	1.41947e-05	0.000863243
2570139	TARDBP	-1.42113	2.48595e-06	0.0002496
3370102		-1.41811	0.000353985	0.00738459
7650209	BMF	-1.40975	0.00152176	0.0193886
3140047	CROP	-1.40903	3.97006e-05	0.00171476
3940364	LOC347376	-1.40847	3.3246e-07	6.447e-05
1850593	AP1G1	-1.40679	0.000375255	0.00768141
5290369	USP32	-1.40629	2.54617e-07	5.41422e-05
2260703	MPHOSPH6	-1.39695	1.11769e-05	0.000728575
50735	ADCY7	-1.39365	1.94954e-05	0.00106449
4050349	RAB6A	-1.39293	9.94767e-09	6.81592e-06
5670674	MME	-1.39275	0.00319912	0.0311457
2000367	LOC647436	-1.38904	1.31426e-07	3.37689e-05
6370717	GNG10	-1.38768	1.9113e-06	0.000207835
20010	CARS	-1.384	9.2728e-12	7.14771e-08
6550703	WSB2	-1.38378	9.34709e-07	0.000127522
1340639	LOC400652	-1.38228	1.04259e-06	0.000138252
1070612	DVL3	-1.37998	6.22783e-06	0.000489688
7320424	HNRPA1L-2	-1.37954	2.45391e-06	0.000247259
7100161	VNN2	-1.37506	0.0038294	0.0351509
7330053	HLA-F	-1.37091	3.58353e-07	6.71274e-05
3390152	PRKDC	-1.37076	2.45739e-09	2.19808e-06
1770541	SERP1	-1.36929	7.3309e-08	2.48213e-05
6020066	LOC651202	-1.36474	3.88595e-08	1.64131e-05
5720156	SF1	-1.36305	0.00106933	0.0153749
840630	USP6	-1.36005	2.60881e-06	0.00025617
840156		-1.35825	3.67831e-06	0.000327784
1770142	DNAJC2	-1.35296	1.04475e-06	0.000138252
5570543	AFTPH	-1.35169	3.30214e-10	5.98911e-07
5810044	CDC14A	-1.35006	0.000439807	0.00854479
6560072		-1.34776	0.00609517	0.0474217
4220600	PABPC3	-1.34532	8.55453e-07	0.000121252
2000142	LENG8	-1.34497	2.91e-06	0.000276073
4860204	ACIN1	-1.34085	6.5511e-07	9.90147e-05
6040379	ZBTB11	-1.33729	4.26312e-05	0.0018047
3780544	SF3B14	-1.33456	4.82471e-08	1.82335e-05
730142	LOC643287	-1.33398	1.39255e-06	0.000169011
670209	ZNF700	-1.33395	7.6619e-08	2.48213e-05
2360189	AFF4	-1.33376	3.53848e-05	0.00159273
6620278	ADI1	-1.33314	7.15699e-06	0.000540861
7100392	P704P	-1.33265	4.72259e-06	0.00039567
3890136	VTI1B	-1.32889	3.43865e-07	6.6265e-05
360719	CD44	-1.3255	0.0018376	0.0218538
3060358		-1.32381	0.000638699	0.0109018
6980370	IRF4	-1.32359	3.64601e-05	0.00162557
4920437		-1.32302	1.77299e-05	0.000995218
130703	CCNDBP1	-1.3224	5.62015e-09	4.12586e-06
6130259	LOC402644	-1.32095	5.24596e-05	0.00206049
3780228	TRAF5	-1.32079	2.11313e-06	0.000223131
6620368	NAT13	-1.31792	1.95645e-06	0.000211461
3190189	TTRAP	-1.31711	5.17871e-08	1.9238e-05
1990397	SP110	-1.3162	9.99689e-05	0.00316789
2230279	TOP1P2	-1.30921	0.000339524	0.00722965
2810678	PRPF4B	-1.30532	8.69091e-07	0.000121252
540010	ZNF655	-1.30098	3.06053e-07	6.04906e-05
130356		-1.29897	1.30568e-07	3.37689e-05
20370		-1.29757	2.92305e-08	1.30618e-05
5670091	LOC399744	-1.29617	0.000122449	0.00368698
450608	QRICH1	-1.29391	2.73798e-05	0.00134427
2100136	CIR1	-1.28926	0.00115715	0.0162028
2940095	SLC36A1	-1.28836	1.86749e-09	2.00083e-06
830445	FLJ11783	-1.28834	1.55609e-07	3.86927e-05
2970315	RNPC3	-1.28743	2.00864e-06	0.000214299
2260025	LOC730746	-1.28593	6.37663e-05	0.00235054
6860615	LOC147804	-1.28421	3.9998e-07	7.15671e-05
6520646	IQGAP1	-1.2835	0.0022737	0.0248599
2340743	CPA3	-1.28294	4.3214e-05	0.00180789
6510164	ATP2B1	-1.28202	9.43926e-08	2.85334e-05
580703	LOC728153	-1.27852	0.000776655	0.0124463
3990292	KLF10	-1.27386	2.43513e-08	1.17193e-05
4490500	ITGAX	-1.27377	2.78386e-05	0.0013603
450195	2007-09-01	-1.27312	8.59296e-07	0.000121252
6520180	IL18RAP	-1.2688	0.00589165	0.0462637
6040598	GSDMB	-1.26863	0.0061279	0.0475564
7400377	CEACAM6	-1.26392	1.48355e-05	0.00089114
3850224	TMEM167A	-1.2543	1.17715e-06	0.000149438
130369	DDX3Y	-1.25287	0.00115231	0.0161666
3130674		-1.25163	1.46049e-05	0.000879518
4040204	C20ORF3	-1.25127	1.49436e-06	0.000176535
5390433	DICER1	-1.24847	2.86541e-06	0.000274377
5700743	EED	-1.24759	1.57467e-05	0.000919544
6770360	2002-03-01	-1.24709	3.26391e-05	0.00149534
2970097	C14ORF11	-1.24612	2.37291e-06	0.000241318
4880646	FKSG30	-1.24565	4.38121e-06	0.000373166
3450220	PPP1R12C	-1.24534	2.36202e-06	0.000241153
3130086	FLJ12078	-1.24526	0.000270609	0.00618602
2970612	UHRF2	-1.24481	3.24389e-07	6.33031e-05
1570014	OSBPL2	-1.24276	1.33147e-05	0.000828964
1400746	CSF3R	-1.24106	0.00256479	0.026953
7100424	N-PAC	-1.23908	1.75772e-07	4.20122e-05
2320356	VASP	-1.23122	6.25631e-06	0.000489688
450762	FCGR2A	-1.22967	0.000132778	0.00387683
3190133	FTHL12	-1.22942	2.71438e-05	0.00133908
6130079	RPL7A	-1.22864	7.451e-07	0.000109345
2000682		-1.22744	7.85311e-07	0.000113678
3800470	MBOAT7	-1.22737	0.000137305	0.00396025
2370017	MCM8	-1.22431	0.00378594	0.0348766
2680082	RPL7	-1.22091	1.23857e-07	3.36772e-05
7650376	KIAA1033	-1.22039	3.82057e-05	0.00166384
5890386	LOC642103	-1.219	0.000544108	0.00978221
2760553	UBE1C	-1.21797	9.06255e-07	0.000125399
1230278	LOC440348	-1.21739	2.66973e-05	0.00132554
2710653	FBXO38	-1.2172	4.13424e-07	7.28407e-05
240576	C5ORF28	-1.21555	0.00411268	0.0368546
1940008	LOC644330	-1.21467	2.10264e-05	0.00112553
1850288	ZC3H7A	-1.2146	2.91395e-05	0.00139729
1850019	BAK1	-1.21367	5.85642e-06	0.000467801
2140202	ERMN	-1.21185	0.00108918	0.0155691
6960209	CBL	-1.21147	2.50952e-05	0.00127683
1980553	ADAM15	-1.21112	2.24996e-08	1.11892e-05
4070228		-1.20912	4.80195e-06	0.000400158
4860209	MOBKL1A	-1.20881	1.75478e-08	9.49213e-06
1820746	NPHP3	-1.20836	2.33997e-06	0.000239696
3140553	SAR1A	-1.20684	0.000356331	0.00741195
1240440	TXNIP	-1.20524	6.97888e-06	0.000531308
840431	LGALS9	-1.20386	0.000163396	0.00443875
5390349	FLJ32679	-1.20345	9.17691e-06	0.00063442
430142	HSPA4	-1.20243	5.87163e-07	9.23674e-05
3990674	SSFA2	-1.20228	0.000242148	0.00572461
150762	OSCAR	-1.2021	0.000349668	0.00732923
4150646	EXOC1	-1.19916	2.32684e-06	0.000239183
2850402	PFN1	-1.19887	7.92499e-05	0.00270607
2360136	LOC440926	-1.19684	5.13868e-05	0.0020339
2750446	SNORD36A	-1.19618	0.00236399	0.0254872
3400468	RAP1A	-1.1959	0.000132481	0.0038755
2350066	HLA-A	-1.19475	0.000156488	0.00434339
1820600	HMGB1	-1.19402	7.53698e-05	0.00262882
3130768	GOLGB1	-1.19367	8.83536e-05	0.00292925
3870537	CD302	-1.19325	5.49504e-05	0.00212441
780626	NBPF3	-1.19164	9.06952e-07	0.000125399
3180463	LOC649801	-1.19094	5.09962e-05	0.00202625
1500201	HNRPC	-1.19036	3.12823e-06	0.000288471
1980092	CSGALNACT2	-1.18897	0.000556066	0.00991625
3420687	GIMAP7	-1.18494	0.00393698	0.0358049
2030482	ASAH1	-1.18333	0.00449527	0.0389552
2750608	RABGEF1	-1.18227	2.19955e-07	4.80984e-05
6270605	LOC649946	-1.18195	4.32443e-07	7.46492e-05
3180736	ARHGEF1	-1.18193	0.00111987	0.0158245
6760202	FAM96A	-1.1785	3.815e-05	0.00166376
6420142	HSPBAP1	-1.17458	5.32113e-06	0.000435962
610278	2006-09-01	-1.17346	8.63104e-06	0.000616333
5860037	UBR4	-1.17279	1.53751e-07	3.85416e-05
7000376	C20ORF191	-1.17253	8.45729e-08	2.63398e-05
3460504	DAPP1	-1.16773	0.000112529	0.00347307
6130438	GSTCD	-1.16426	9.21503e-08	2.82336e-05
3170487	ERP44	-1.16387	3.00425e-10	5.78938e-07
5870164	SLA	-1.16268	3.35201e-05	0.00152662
10142	CD164	-1.16025	0.000181537	0.00471562
2030093	PKM2	-1.15914	2.76202e-05	0.00135177
5360390	C8ORF37	-1.15807	0.00106961	0.0153749
7000754	AMY2B	-1.1578	7.90087e-05	0.00270607
2120468	C10ORF58	-1.15507	9.14331e-06	0.00063442
4290349	LOC643949	-1.15452	6.31845e-08	2.18895e-05
4810674	ZFAND6	-1.15417	1.59724e-05	0.000926013
3290669	SFRS12	-1.15416	0.00196194	0.0227073
6590441	TRIP12	-1.15354	1.01261e-07	2.90898e-05
5050047	KIAA1967	-1.15346	2.60468e-05	0.00130162
6450139	FTHL3	-1.15212	0.00370092	0.0343261
3140288	MAN2A2	-1.14976	0.000488974	0.00915971
6520630	PIK3R1	-1.1483	0.000412781	0.00821445
1820008	METTL7A	-1.14623	0.00124928	0.0170116
6450093	PTAFR	-1.14544	0.00247592	0.026297
6900520	LOC651309	-1.14338	0.00543817	0.0438252
7400673	ATP6V0B	-1.14293	0.000138907	0.00399526
1030593	OS9	-1.14278	3.94001e-09	3.11493e-06
10470	GTF2IP1	-1.14267	6.76208e-10	9.47706e-07
6770634	USP8	-1.14192	9.47423e-06	0.000646994
150605	YTHDC2	-1.1409	1.97108e-08	1.0129e-05
6550086	S100PBP	-1.13889	4.99475e-05	0.00199903
5550367	LTF	-1.13746	2.86959e-05	0.00138455
4260152	TOMM40L	-1.13492	0.00160905	0.0200858
2100161	FAM98A	-1.13375	5.33058e-06	0.000435962
3400521	LOC653086	-1.13241	0.00322354	0.031334
1260066		-1.13224	0.000416087	0.00823331
1260239	ARHGAP27	-1.13187	7.72824e-08	2.48213e-05
3850278	LOC641849	-1.13113	0.000261145	0.00605406
540274	ZDHHC18	-1.12967	0.00116149	0.016234
5390092	RBM34	-1.12929	2.39224e-05	0.00122933
6280008	HSD17B11	-1.12913	0.000412749	0.00821445
5490601	SLC40A1	-1.12722	0.00031288	0.00680807
2190189	NOP58	-1.12681	0.00213215	0.0238882
6220278	TSPAN14	-1.12617	8.39402e-06	0.000608971
7000019	SEC24B	-1.1258	0.000889763	0.0137308
3390220	FLJ38973	-1.12542	3.90525e-06	0.00034305
1450326	HNRNPA1L2	-1.12455	9.49447e-06	0.000646994
830575	SNORD38A	-1.12438	3.77659e-05	0.00165638
650427	ALDOB	-1.12271	2.19863e-05	0.00116478
5130661	FAM105A	-1.12232	2.09081e-05	0.00112115
240594	ANXA3	-1.12205	6.57379e-05	0.00239303
2810255	CSAD	-1.11755	0.00138453	0.0181498
4200551	LOC132241	-1.11693	0.000135791	0.0039387
1410309	LOC200030	-1.11652	1.13195e-07	3.17286e-05
3190348	LOC440927	-1.11174	4.1821e-10	6.72345e-07
630402	KCMF1	-1.11089	6.10648e-08	2.13956e-05
6620356	ARPP19	-1.10779	4.64165e-06	0.000391363
5700220	DAPK1	-1.10711	1.58392e-06	0.000184291
4540600	FAM115A	-1.10548	0.000346695	0.00730667
6400358	CD1D	-1.10368	0.00145409	0.0187668
2940730	ADAM9	-1.10307	0.00163635	0.0202588
2510279	NUP62	-1.10213	2.25471e-07	4.89573e-05
4560154	KIAA0831	-1.10209	0.00128724	0.0172713
4290632	UBA2	-1.10123	1.31571e-06	0.000162242
6130458	LOC400986	-1.10055	0.00344253	0.0326696
380575	RPL23	-1.10055	4.26492e-08	1.73027e-05
460386	PTMA	-1.10008	3.1813e-05	0.0014662
7210259	ANAPC1	-1.09988	0.000434788	0.00849007
6980154	GRINL1A	-1.09871	0.00434195	0.0381687
5420204	KIAA0100	-1.09732	1.36208e-08	7.92398e-06
4540273	HERC3	-1.0964	1.91435e-06	0.000207835
6420403	LSP1	-1.09528	2.13297e-07	4.80043e-05
1010253	NT5C2	-1.09523	1.15544e-07	3.20951e-05
6770300	LOC649009	-1.09487	0.000248638	0.00582984
7510332	METT11D1	-1.09278	4.96787e-06	0.000410057
1570048	PIK3R5	-1.09168	0.00028898	0.00646036
2340347	AGTPBP1	-1.09126	0.0030786	0.0303752
1450685	ZNF430	-1.09123	0.00163488	0.020254
2850291	GARNL4	-1.09041	0.00215467	0.0240184
6270647	PPP2R5C	-1.09006	2.25458e-05	0.00117823
4220307	LOC647673	-1.09001	5.59287e-08	1.99421e-05
4290440	SIN3B	-1.08954	2.45703e-05	0.00125635
520133	SUMO2	-1.08847	7.52673e-05	0.00262822
5080746	FLJ20718	-1.08826	8.95373e-05	0.00294495
5090309	FAR1	-1.08729	0.00254697	0.0268194
2360471	H2AFY	-1.08572	5.75731e-05	0.00218066
5420538	TP53INP1	-1.08334	0.000303336	0.00667709
1070593	KLHL2	-1.08326	0.000973633	0.0144459
670332	NPEPPS	-1.08283	2.22558e-09	2.19808e-06
3180088	FAM40A	-1.08265	6.35768e-07	9.71061e-05
1470470	GPR97	-1.08178	0.00161011	0.0200908
940725	NFATC1	-1.08159	3.13423e-06	0.000288471
4860411	SIRT2	-1.08144	4.75546e-08	1.82335e-05
2100348	C17ORF95	-1.07995	5.2783e-05	0.00206268
6450541	PXN	-1.0797	6.35961e-06	0.000495166
2750632	POLR2J3	-1.07832	3.09997e-06	0.000287031
7050736	FERMT3	-1.07765	2.62293e-07	5.46438e-05
2060241	EIF3A	-1.0743	1.75514e-05	0.000992957
1580653	SLC12A6	-1.07397	0.00440245	0.0384586
6040017	TTC38	-1.0722	0.00207564	0.0235288
150092	RBM33	-1.07029	0.000131638	0.00386749
4120215	WASF2	-1.06936	1.39778e-06	0.000169011
6510661	SS18L1	-1.068	6.81695e-06	0.000524157
1500136	MTMR3	-1.06702	3.16442e-06	0.000290327
1440100	MBD2	-1.06516	6.30714e-05	0.00233175
4490242	PKN2	-1.06397	4.95268e-05	0.00199095
830189	SNW1	-1.06361	0.000145701	0.00413715
460373	LACTB	-1.06282	0.000783874	0.0125214
7510424	C12ORF35	-1.06224	0.00363741	0.0338727
610750	MCL1	-1.06036	0.000118711	0.00361682
460333	SPAST	-1.05921	0.000144939	0.00412643
5720487	ILK	-1.05629	0.000912255	0.0139869
4610349	RANBP9	-1.05606	3.86219e-06	0.000341212
7200242	SULF2	-1.05601	7.01623e-05	0.00251736
2690707	MARS	-1.05437	2.76517e-07	5.67586e-05
940021	PEX11B	-1.05312	0.000132751	0.00387683
1990327	TUBB4Q	-1.05258	0.000268441	0.00615835
6960553	TERF1	-1.05204	2.54461e-06	0.00025309
6480600	THUMPD1	-1.05187	4.04702e-07	7.17136e-05
1510722	RNF130	-1.05154	2.43788e-05	0.0012507
5310114	MBTPS1	-1.0514	1.76942e-05	0.000995218
2140563	UBE4B	-1.05117	4.33373e-07	7.46492e-05
1770592	RPGR	-1.04964	1.4858e-06	0.000176535
2370630	PDK1	-1.04833	9.05075e-06	0.000629936
7380088	RBM6	-1.04602	0.00102994	0.0150034
2070088	HLA-G	-1.04497	2.75789e-06	0.000266318
4850161	LOC728844	-1.04419	1.38095e-05	0.000848187
1980594	FTHL8	-1.04365	5.04792e-05	0.00201308
5900482	HMGB2	-1.04347	2.23715e-06	0.000232249
6770082	TOX4	-1.0425	4.16439e-09	3.21001e-06
4050474	C4ORF41	-1.04157	0.000375438	0.00768141
6520739	PPM1B	-1.04115	0.000330255	0.00708611
1070386	CBX1	-1.03981	0.000151292	0.0042562
3850136	CLCN6	-1.03858	0.0021794	0.0241805
1230575	EWSR1	-1.03805	3.56489e-07	6.71274e-05
7320592	MARK2	-1.03618	1.13892e-05	0.000739294
2710286	LRP1	-1.03554	2.70002e-05	0.00133413
1090692	GPBP1	-1.03466	0.00013599	0.00394056
5390575	CUGBP2	-1.03323	0.000201659	0.00507572
2370576	GATAD2B	-1.03316	0.000159765	0.00440218
6370156	PPP1R15B	-1.03313	0.00191971	0.0224281
990138	PRKD2	-1.03279	0.000275233	0.0062583
2320133	TXNRD1	-1.03269	0.000142212	0.00406379
3890747	LOC158345	-1.03229	1.86394e-06	0.00020664
2230424	RBM25	-1.02943	1.03056e-06	0.000137555
5670398	EDEM3	-1.02685	7.45262e-05	0.00261121
160446	HMBOX1	-1.02648	0.000680494	0.0114404
5960324	ARL6IP1	-1.02633	0.000371115	0.00763272
2760255	MTF2	-1.0249	3.0421e-06	0.000284234
2260600	CHPT1	-1.02375	0.00575293	0.0454715
3310746	FAM35A	-1.02352	1.83977e-07	4.26508e-05
2340739	LOC402221	-1.02342	0.000173428	0.00457035
2900112	PPIB	-1.0233	0.00028126	0.00634714
5420025	UBE3B	-1.01997	4.90931e-05	0.00198127
3370112	RPN2	-1.01991	5.20246e-05	0.00204863
4590228	GLRX	-1.01965	0.000556859	0.00992367
4280348	RNF166	-1.01895	0.000446386	0.0086183
2900327	IL8RB	-1.01873	0.0042426	0.0376221
1190504	NEK3	-1.01799	3.74249e-07	6.90971e-05
130037	PHF5A	-1.01597	1.66206e-05	0.000949005
2470519	FRG1	-1.01491	7.72125e-05	0.00267477
3460168	PHF20L1	-1.01423	1.23001e-06	0.000153543
2510239	TRIM56	-1.01361	0.000299892	0.00663312
5310537	MRPL16	-1.01329	3.78872e-06	0.00033665
7210382	USF2	-1.01194	2.37957e-05	0.00122691
6280521	LOC648399	-1.01073	8.26403e-05	0.00279342
5130327	TMEM63B	-1.00968	9.80214e-08	2.87745e-05
2140706	NARG1L	-1.00894	0.000683864	0.0114554
3990477	MTHFR	-1.00821	2.98734e-06	0.000280819
4760102	ATXN2L	-1.0078	0.000132381	0.0038755
5810398	SPI1	-1.00778	0.00540459	0.0436517
3120133	SNRNP70	-1.00688	0.00155741	0.019687
6840020	TNFSF13B	-1.00678	0.000650461	0.0110441
7210092	TRIT1	-1.00653	0.000307884	0.00674219
2510022	LOC643997	-1.00535	1.7785e-05	0.000995218
6960538	NOP2	-1.00382	0.000158686	0.00438028
1230347	RERE	-1.00355	8.13623e-06	0.000597296
6280040	YWHAG	-1.00261	0.000238796	0.0056637
3290747	ATP2A3	-1.00201	5.74397e-05	0.00218041
7200279	TPP2	-1.0017	5.57591e-06	0.000452426
6350711	LPP	-1.00056	5.62307e-06	0.000453864
6330170	CHKA	-1.00003	0.00204334	0.0232566
870451	ASB8	-0.999667	4.08191e-08	1.6781e-05
4290368	PSTPIP2	-0.998989	8.50418e-05	0.00285437
6580064	C14ORF19	-0.998344	0.000172368	0.00455018
1430280	CEBPA	-0.997804	0.00200142	0.0229404
3780050	SNORD34	-0.997343	0.000340533	0.00724113
5390603	UPF2	-0.997099	8.59528e-05	0.00287439
2260551	RAD21	-0.995718	0.00167805	0.0205531
3310343	BIN2	-0.995416	0.000202292	0.00508335
2600220	POLR2J4	-0.99437	5.97965e-07	9.35891e-05
5910113	VCAN	-0.99274	0.00105692	0.0152709
3710221	IL17RA	-0.992728	0.000269921	0.00617853
1820274	HERC1	-0.992421	0.000316918	0.00686204
110195	LOC646197	-0.991613	2.43054e-07	5.20422e-05
3170520	ARHGAP17	-0.989917	6.2365e-06	0.000489688
20091	GABARAPL2	-0.988763	0.0015651	0.0197046
7610047	LOC644799	-0.988525	1.09955e-05	0.000722863
2260615	PRPF3	-0.986045	0.000305776	0.00670553
4200672	STRAP	-0.984496	0.0047721	0.0404332
1940021	GRN	-0.984288	0.000698888	0.0116229
4850228	LOC647135	-0.984169	1.52129e-05	0.000900798
5360204	NMD3	-0.984005	0.00418411	0.0372659
1940100	TMEM184B	-0.983058	0.00300839	0.0299122
3460114		-0.980935	1.39999e-08	7.99367e-06
7560129	ZNF75A	-0.979395	4.73526e-06	0.00039567
4280228	IVNS1ABP	-0.979112	1.33329e-05	0.000828964
5090288	SALL3	-0.978669	2.08986e-05	0.00112115
6560121	PIK3C3	-0.978648	9.6447e-08	2.85937e-05
2140681	WDR44	-0.978318	1.22043e-06	0.000153543
4560435	PCYOX1L	-0.977839	1.21739e-05	0.000778753
6180187	TDRD9	-0.977808	3.30539e-05	0.00150985
4280608	PHF3	-0.97626	0.00010217	0.00321122
20451	MEFV	-0.974205	0.000469916	0.00893711
4060382	LOC643035	-0.973813	1.23531e-05	0.000785326
520601	ATXN1	-0.972775	8.08794e-06	0.000595168
4180204	NCOR2	-0.971284	0.00122132	0.0167791
1340681	FGFR1OP2	-0.971071	1.51181e-05	0.000898146
2710196	UTP6	-0.97073	0.00142015	0.01847
2360470	MS4A2	-0.970339	1.04926e-07	2.96804e-05
650020	SYNJ1	-0.97012	0.000713471	0.0117828
4810615	SLC25A44	-0.969204	2.72019e-05	0.0013398
3310341	FYB	-0.968586	0.00194794	0.0225963
6620554	TSN	-0.967844	0.00109653	0.0156459
6100576	UBR7	-0.967218	2.8115e-05	0.00136515
830066	RPS24	-0.967045	2.41989e-10	5.77186e-07
4640367	SFI1	-0.966085	7.67458e-05	0.00266225
2230433	TMEM154	-0.96538	0.00405051	0.0364961
7210161		-0.964191	0.00280752	0.0286352
5130300	MRPL47	-0.962949	0.00153796	0.0195063
2070189	ZNF451	-0.962743	0.000141715	0.00405369
3370400	LOC643313	-0.962509	0.00146642	0.0188786
3840370	HEXDC	-0.960721	0.00193747	0.0225001
5550615	LOC440354	-0.960447	5.13487e-05	0.0020339
5270451	C12ORF11	-0.960161	2.64379e-06	0.000257962
2470408	MAP3K7IP2	-0.959986	5.41718e-05	0.00210658
4880161	SLC3A2	-0.958751	0.0002157	0.00529491
4230327	STK35	-0.956843	7.51829e-07	0.000109345
1170220	AHSA2	-0.956207	0.00577783	0.0456096
5360414	ZNF766	-0.956079	8.56491e-06	0.000616333
2850039	TBC1D2B	-0.955638	0.00366489	0.0340565
2070019	UBA6	-0.954129	0.000299844	0.00663312
2260725	MGAM	-0.953993	0.00266108	0.0276445
7570240	GLMN	-0.952587	2.96956e-05	0.00140345
4280603	SLBP	-0.952062	0.00141117	0.0183822
2650594	ARHGAP9	-0.951008	3.48234e-05	0.00157205
4480669	GALNT11	-0.950237	4.94945e-07	8.11311e-05
2650601	GPBP1L1	-0.950032	6.71909e-05	0.00243443
1740523		-0.949629	0.00238511	0.0256416
630201	MLL3	-0.948453	0.00165236	0.0203707
4230528	BTBD1	-0.948417	8.60002e-06	0.000616333
430605	TMEM137	-0.948275	0.00370441	0.0343261
5860189		-0.946753	3.67516e-05	0.00163082
2650750	CASP8	-0.945633	0.00509231	0.0421368
5820528	TSEN34	-0.9445	0.000130012	0.00383604
3520601	MPO	-0.943692	0.00169594	0.0206765
3520070	EXOSC9	-0.942531	0.000247236	0.00581467
1500364	ZBTB8OS	-0.94211	4.29834e-05	0.0018047
7160079	FAM49B	-0.941871	3.95025e-07	7.12269e-05
5290192	C5ORF44	-0.940492	1.66947e-05	0.000951472
2570246	GOLGA1	-0.939297	1.0712e-06	0.00013995
4540356	UFM1	-0.93869	4.14967e-06	0.000358395
2490669	NLRP1	-0.937039	3.86404e-05	0.00167567
1570296		-0.936989	0.000662477	0.0112108
1030747	HLA-E	-0.936109	2.22909e-06	0.000232194
450152	EIF1AD	-0.936007	0.000539077	0.00972578
4290543	TXN	-0.935087	1.63775e-05	0.000942106
3360471	EDF1	-0.933844	4.55094e-08	1.79896e-05
2190671	CCR3	-0.933239	8.99903e-05	0.00294864
6060240	RICTOR	-0.932926	0.00011523	0.0035317
5900307	MRPL27	-0.931895	4.87202e-06	0.000404903
3850180	CHCHD7	-0.931669	3.17495e-06	0.000290327
3710681	ARFGEF1	-0.931332	0.000145719	0.00413715
3420301	SLC30A5	-0.931061	0.000175838	0.0046196
840358	EXOSC10	-0.930605	8.36858e-05	0.0028169
1510390	NANS	-0.929899	4.5759e-07	7.70977e-05
2710682	NQO2	-0.929586	0.00316687	0.0309614
5550253	MFN2	-0.929161	2.07368e-06	0.000219718
2600630	CCT6A	-0.928884	0.000371573	0.00763272
7610575	BCAS2	-0.927344	0.000120826	0.00365598
4860674		-0.926726	1.89363e-06	0.000207043
1230546	TMEM41B	-0.926577	0.0028837	0.0291366
2760424	LOC644935	-0.926457	0.00231729	0.0251873
5050408	SFPQ	-0.926337	0.000667424	0.011276
7560435	XKR8	-0.925773	0.000413399	0.00821445
1980259	C15ORF28	-0.925772	0.000703597	0.011676
4880392	KIAA1539	-0.925731	0.00463496	0.0397966
2000482	DDB2	-0.924888	1.80504e-07	4.24287e-05
4280328	FLJ25006	-0.924868	2.00302e-05	0.00108172
650630	POU2F2	-0.92381	0.00047179	0.0089463
3780528	RPS27A	-0.922854	2.06227e-08	1.04239e-05
6760192	CHP	-0.921583	0.000598738	0.0104299
5570152	ATP1A1	-0.920944	1.15023e-08	7.54576e-06
4390086		-0.920613	0.00184329	0.0218593
840500	AMY1B	-0.919926	4.09147e-06	0.000355359
610768	TAPT1	-0.919469	2.37929e-06	0.000241318
4480670	PPID	-0.919429	0.00398275	0.0360859
3930377	TRIM38	-0.918448	0.000100811	0.00318475
4780538	PSMC6	-0.918171	5.41796e-05	0.00210658
2680446	ARF3	-0.917948	6.92072e-07	0.000103586
3130632	POLR2B	-0.917572	1.84391e-06	0.000205246
1690253	ATG3	-0.917419	6.0536e-06	0.000478591
4150692	PARP14	-0.91703	0.000495347	0.00922284
5420520	MDC1	-0.91573	5.25957e-05	0.00206213
3780139	PREX1	-0.915392	2.69711e-05	0.00133413
7040475	SPOPL	-0.914709	0.001456	0.0187837
4250739	CDC2L1	-0.913509	0.000474069	0.00896746
5570309	THOC1	-0.913199	0.000276001	0.00626652
6450538	TCERG1	-0.913057	6.8254e-05	0.00246426
2600086	NCOA1	-0.913022	4.01554e-07	7.15671e-05
670397	BRD8	-0.913013	0.00516926	0.0425818
5890176	LOC442454	-0.91243	5.53861e-08	1.99421e-05
5310240	PHF1	-0.911848	0.00262199	0.0273491
3130364	ADAM10	-0.911363	0.000341144	0.00724914
2490537	TNFRSF1B	-0.911148	0.00257876	0.0270445
6450278	MKNK1	-0.910859	1.49298e-05	0.00089114
6220538	DOK2	-0.910642	0.000194428	0.00495177
5130543	SON	-0.91033	0.00253545	0.0267359
4180379	SFRS8	-0.909656	1.16914e-05	0.000750999
6420731	SLC20A1	-0.908976	1.64194e-05	0.000942756
4280193	C19ORF6	-0.908755	0.00409208	0.0367738
7650538	NCKAP1L	-0.907811	0.000238794	0.0056637
5550070	LSM6	-0.90749	7.91087e-05	0.00270607
1230746	ZCCHC6	-0.907247	0.000728792	0.0119335
2260131	PLCG1	-0.906748	0.00445589	0.0387276
1570129	TRAFD1	-0.906665	5.94695e-05	0.00222806
1660368	PKN1	-0.905678	0.00563435	0.0448783
4590128	SHOC2	-0.905108	1.00112e-05	0.000674859
4230133	POLG2	-0.905012	5.05343e-05	0.00201308
650750	RHBDF2	-0.902474	1.60377e-05	0.000926013
830039	ERGIC1	-0.900933	4.72104e-05	0.00192539
1260039	THBS3	-0.900443	0.000327685	0.00705061
630619	HPSE	-0.900364	0.000186728	0.00481386
4230632	BAG4	-0.900083	0.00635054	0.0485751
540390	ALPK1	-0.899773	6.78655e-05	0.0024531
1500187	ABCC1	-0.898999	4.93894e-07	8.11311e-05
1300072	SRP14P1	-0.898766	1.49101e-06	0.000176535
6220470	TBP	-0.897929	2.16195e-06	0.000226733
1240441	FAM39DP	-0.897823	0.000391841	0.00791501
4010196	GATA2	-0.897441	0.000124958	0.00373699
1980301	FKTN	-0.895757	0.000642071	0.0109497
6400332	CNIH4	-0.895735	0.00181616	0.0217238
6770553	SMAD5	-0.895559	5.44487e-05	0.00211438
430307	NPTN	-0.89517	0.00198605	0.0228407
4780349	C1ORF9	-0.89515	0.00216704	0.0240866
2630138	SUMO1	-0.894916	0.00117548	0.0163568
4200725	HLA-DRB6	-0.893868	1.57177e-05	0.000919544
6040053	STAB1	-0.893856	0.0010427	0.0151363
1070195	PPARBP	-0.893358	0.000143589	0.00409554
2480747	PPP1R8	-0.892729	3.98058e-05	0.00171476
1430176	OGT	-0.892057	0.00055397	0.0098903
2340709	ZMYM3	-0.892022	4.22891e-06	0.000363203
2340750	ESCO1	-0.891993	0.000820106	0.0129408
3290279	ATP2C1	-0.890678	4.40108e-08	1.76232e-05
6110494	GNAQ	-0.889103	1.81348e-05	0.00100206
6560609	CNOT8	-0.888811	0.00044935	0.00864304
6660373	IKBKB	-0.88804	0.00192259	0.0224281
5810450	LOC54103	-0.888037	0.00168883	0.0206143
4890209	PRPF40A	-0.887524	0.00330667	0.0318464
6250487	CD9	-0.887151	0.00592447	0.0464204
650746	C21ORF55	-0.887097	0.000871671	0.0135124
4230546		-0.886306	9.02246e-06	0.000629936
5900468	HDAC4	-0.885871	7.86768e-05	0.00270607
2320053	SAP30L	-0.885484	0.000868025	0.0134898
3130669	SATB1	-0.884621	0.000152779	0.00428238
3440670	LOC402251	-0.883432	4.57381e-07	7.70977e-05
3940255	CTR9	-0.881906	0.000293864	0.00654676
610164	FYN	-0.881042	0.000389521	0.00788581
6900300	LOC728452	-0.880332	0.000135703	0.0039387
4610722	OSTC	-0.880215	0.000557126	0.00992367
1240152	CFD	-0.879105	0.00430173	0.03795
1570102	GGA3	-0.879055	6.54563e-05	0.00239125
4250609	TPK1	-0.878122	1.6916e-06	0.000193564
5290131	DYNC1LI2	-0.876915	0.00439206	0.0384171
4390687	POMT1	-0.87658	0.000212823	0.00525799
2690753	TATDN2	-0.875573	2.58877e-07	5.46438e-05
5090072	C9ORF80	-0.875167	0.00493011	0.0412063
5310241	TOMM5	-0.874751	0.000167879	0.00449142
2060341	AKAP13	-0.873205	2.29335e-05	0.00119444
1430427	SNORD16	-0.870509	2.97819e-05	0.00140408
4230437	SLC35C2	-0.870259	0.000541532	0.00974726
4570026	CASP2	-0.869057	1.49424e-05	0.00089114
5890753	SS18	-0.868838	0.00050024	0.00929175
7160129	SBF2	-0.867582	0.00052993	0.00960572
6270450	GCN1L1	-0.867191	0.000970131	0.0144271
2100292	RBBP7	-0.866656	2.96411e-05	0.00140345
2690068	ASB3	-0.866474	1.16239e-05	0.000749788
6510192	GBF1	-0.865949	1.11591e-06	0.000144567
1430753	PDE4A	-0.865477	1.6035e-05	0.000926013
6770681	C16ORF69	-0.865108	0.000841827	0.0132025
4540435	HN1	-0.864862	2.99614e-05	0.00140823
6760209	BCLAF1	-0.861317	0.00619328	0.047895
2690561	RPLP1	-0.86116	0.000137561	0.00396394
5720360	STARD7	-0.860613	1.88367e-06	0.000207043
5090373	LOC647195	-0.859688	1.97008e-05	0.00107132
3170692	EXOC8	-0.858614	0.000298371	0.00661846
6900528	RHOT1	-0.857554	0.000110391	0.00341734
4570369	NFATC2IP	-0.856112	1.25551e-06	0.000156094
6900491	TCF7L2	-0.855392	0.000980713	0.014482
540678	GRIPAP1	-0.853412	0.000445226	0.00860669
2680670		-0.853319	0.000396607	0.0079821
2260402	LOC642393	-0.84978	9.82863e-07	0.000132915
3180253	ELMO2	-0.848868	0.000134902	0.00393141
2140762	YWHAE	-0.848471	0.00127535	0.0171897
4730154		-0.848246	0.00110791	0.0157276
2340673	PTPRE	-0.848018	0.00329246	0.0317536
1500193	SMPD1	-0.84735	7.08534e-05	0.00253731
3850228	ZRANB2	-0.846916	0.00637209	0.0486795
3850561	F11R	-0.846783	0.00215244	0.0240043
2230167	LOC653773	-0.843993	9.24852e-08	2.82336e-05
990273	RPL37A	-0.843992	0.000186217	0.0048047
7210390	ZFYVE1	-0.843397	7.65564e-08	2.48213e-05
2470093	TJP2	-0.843315	0.000135643	0.0039387
1510452	C8ORF59	-0.841977	5.47345e-06	0.000445284
2370482	GSN	-0.841724	0.000364044	0.00752317
5420053	CCT6P1	-0.841627	1.24516e-07	3.36772e-05
430215	LY75	-0.841152	8.50764e-05	0.00285437
6420730	RPL9	-0.84071	2.03936e-06	0.000216827
6280278	SYVN1	-0.840466	0.000264622	0.00611188
5270753	ARG1	-0.840221	0.00180244	0.0216075
4890113	C1ORF43	-0.839734	1.58909e-05	0.000924462
6840274	PDCD10	-0.839488	0.0002773	0.00627752
1170136	RFK	-0.839434	1.67476e-06	0.000192679
670603	PLAGL1	-0.839085	1.70099e-05	0.000965869
20646	PSMD12	-0.838263	0.00473183	0.0402198
2490278	TBC1D10B	-0.837279	7.72945e-05	0.00267477
4230035	SIK3	-0.83724	4.45457e-05	0.00185105
4390441	ARHGAP30	-0.837084	0.00359259	0.0335566
5810471	MYO1F	-0.836847	0.000919483	0.0140418
6060433	RPS6KA4	-0.836128	0.00154053	0.0195229
6580491	CUL9	-0.836032	6.4935e-05	0.00237784
2470719	RTN3	-0.835908	0.00319836	0.0311457
1710349	LOC651143	-0.834713	0.000758827	0.0122377
1110091	TIAL1	-0.833897	0.000510324	0.00940516
5490433	ADAR	-0.833609	0.000164906	0.00446405
5220195	UQCRC2	-0.832463	1.5464e-05	0.00091182
2650554	NR2C1	-0.832283	0.000152456	0.00427724
780463	TES	-0.832046	0.00322717	0.0313495
6100187	LOC643047	-0.831833	2.30311e-05	0.0011975
5810435	SNAP23	-0.830723	0.00635602	0.0486049
4180148	LOC650546	-0.830582	0.000283127	0.00636273
2680156	RBM10	-0.830239	0.000123163	0.00370288
1010598	ATP5F1	-0.829432	9.2558e-05	0.00300721
1770551	ADNP	-0.826346	0.001574	0.0197925
1710070	ITGAM	-0.826179	1.1674e-05	0.000750999
4040373	TSC1	-0.826042	0.000153614	0.00429798
5360193	SIRPA	-0.824913	0.00533983	0.0433395
1070687	SPAG9	-0.824754	4.55788e-05	0.0018813
4670711	MTR	-0.824719	8.63542e-06	0.000616333
6520161	LOC643668	-0.824229	0.000425786	0.00837795
240195	B2M	-0.824038	1.77976e-06	0.000199546
7550364	APH1A	-0.823731	0.0031317	0.0307417
2340082	IFRD1	-0.823202	0.00522971	0.0429193
4480279	2001-09-01	-0.823198	0.00209171	0.0235837
2120086	KDM3B	-0.822694	2.89843e-05	0.00139362
1660113	FNDC3A	-0.821819	6.63333e-06	0.000513883
7000377	PHIP	-0.821793	0.000132166	0.00387364
1580544	PIGH	-0.821655	0.00468516	0.0400325
2630050	HERC4	-0.821046	0.000503319	0.00932622
4010368	SPHAR	-0.820531	0.000580292	0.0102124
4480221	LPPR2	-0.819501	0.00351863	0.0331065
160132	BAT1	-0.81949	0.00361003	0.0336991
240646	DHX36	-0.819407	0.00500487	0.0416618
60400	RARS	-0.819166	0.000769429	0.0123574
5670482	USP14	-0.81894	3.65962e-06	0.000327064
4730184	FAM82A2	-0.818624	4.05832e-06	0.000353674
1980059	RASSF2	-0.818398	0.000486483	0.00912947
2650324	ACAD8	-0.818158	0.000128673	0.00381113
3610154	LGR6	-0.815697	0.00555479	0.0445322
5720059	GFOD1	-0.814929	0.00114261	0.0160575
6380768	EIF4E	-0.814597	0.00101445	0.0148319
5720327	PSMA3	-0.814241	5.08617e-05	0.00202351
3610202	GALNT10	-0.81336	3.46847e-07	6.64244e-05
1940598	SNORD14B	-0.813331	0.00139337	0.0182351
4390180	AP2A1	-0.812294	0.000344908	0.00729663
3780465	SMARCA5	-0.811577	0.000367846	0.00758648
360626	CMIP	-0.81119	0.00455461	0.0393257
510347	C9ORF72	-0.811186	0.00112531	0.015894
940164	ASAP1	-0.810137	0.000357803	0.00741908
5910685	LOC651919	-0.80995	2.94703e-05	0.00140345
1260524	STIM1	-0.808943	0.00029046	0.0064818
1990468	ADD3	-0.807888	0.00346824	0.0328143
3940333	ZNF266	-0.807855	0.000270869	0.00618602
6420541	UBL5	-0.806028	0.000100327	0.00317269
6060674	RPL13	-0.804444	0.00353255	0.0331734
1010053	CCNK	-0.804282	0.000986524	0.014533
3850008	LOC654189	-0.803751	4.33305e-06	0.000370086
4060484	ZC3H15	-0.803596	0.00544023	0.0438304
4730703	CYTH1	-0.801993	0.000649515	0.0110441
4260221	ZNF23	-0.801626	0.0022616	0.0247709
50440	ZBTB2	-0.801454	3.68658e-05	0.00163082
6450523	FKBP3	-0.801076	0.00501927	0.0417479
650349	RPS28	-0.800837	6.3732e-07	9.71061e-05
5670181	TMEM181	-0.800095	0.00659999	0.0498891
1820019	PIAS1	-0.799636	8.36302e-05	0.0028169
3180014	NFKBIB	-0.799584	0.00431456	0.0380347
4390484	TACC3	-0.799183	0.00240181	0.0257893
1230296	LTV1	-0.798911	0.00161493	0.0201298
1690386	TMEM128	-0.797251	0.00584859	0.0460025
2750148	ZNF333	-0.796609	2.17673e-07	4.80984e-05
240162	CAND1	-0.796465	0.000119039	0.00361984
5130482	TPRKB	-0.795562	5.33495e-05	0.00208218
2230019	RGPD2	-0.795437	0.00638268	0.0487483
3130347	GSDM1	-0.794993	0.00316248	0.0309453
6520594	ARHGEF11	-0.794708	6.96619e-06	0.000531308
4760369	CDK7	-0.793944	0.00149666	0.01914
1240661	KIAA0528	-0.793829	0.00231378	0.0251643
3060497	ING5	-0.793155	0.000955492	0.0143291
2710324	HELZ	-0.792996	0.000494039	0.00920962
2850136	GALNS	-0.792577	9.50566e-06	0.000646994
4280435	LST1	-0.790387	0.00075211	0.0121987
3370201	LOC648343	-0.790134	0.00557198	0.0446236
6280114	PDCD7	-0.790006	0.000108617	0.00337599
3610347	DDX26B	-0.789044	1.9648e-05	0.00107033
1170176	CAMK2G	-0.788424	5.2701e-07	8.51527e-05
3930445	MS4A3	-0.788295	0.000436363	0.00851018
1780681	HNRPUL1	-0.788293	8.66133e-05	0.00289051
830403	PSME2	-0.787567	0.00505947	0.0419689
2120731	SRPK2	-0.787373	2.56427e-05	0.0012914
2570477	BTN2A1	-0.787179	0.000335034	0.00715877
3940358	OSBPL8	-0.7868	5.16587e-05	0.00203943
4590743	SNX1	-0.785354	0.001594	0.0199387
2510349		-0.78535	0.000160014	0.0044051
2760400	WDSOF1	-0.78315	1.10545e-05	0.000725196
5860465	USP9Y	-0.782251	0.00575307	0.0454715
6560373	RAB24	-0.78049	0.000285024	0.00640033
5130594	WDR81	-0.780019	0.00241806	0.0259093
5270291	UBE2R2	-0.779573	0.000148962	0.00421371
2470187	CS	-0.779367	0.000208558	0.00520264
450639		-0.779333	0.00102861	0.0149953
1240474	ZBTB16	-0.7792	0.00266879	0.0276967
5860307	PRKAB2	-0.779084	9.53659e-05	0.00307254
1170706	GABPB2	-0.777916	0.00186154	0.0220164
2690315	RNF44	-0.777396	9.16339e-06	0.00063442
2350438	SNRNP48	-0.777352	2.51165e-06	0.00025062
4640347	LPGAT1	-0.776566	7.96365e-05	0.00271019
3420632	PSMB8	-0.776427	0.000160471	0.0044076
4560047	CD74	-0.776415	0.00422023	0.0375389
3190382	SNORD48	-0.776393	0.00101017	0.0147964
1300075	PCTP	-0.776241	0.00162222	0.0201523
4810474	IL18	-0.775809	0.00190493	0.0223241
7210138	DDX59	-0.775539	4.64564e-06	0.000391363
6620438	TOP1P1	-0.774473	4.35406e-05	0.00181909
5550187	CCDC43	-0.773598	0.00020126	0.00506981
1470093	LOC440776	-0.771933	0.000350687	0.00734061
2140753	RPL14	-0.771654	0.000262994	0.00608775
4480327	MRPL32	-0.77149	7.88747e-05	0.00270607
4780768	FAM8A1	-0.77119	1.39577e-05	0.000852191
830482	LOC91431	-0.770943	1.29724e-05	0.000816376
1940041	NCF4	-0.770866	0.00445686	0.0387276
4290537	TMED2	-0.77084	0.00014986	0.00422748
4900088	CTBP1	-0.770545	1.54962e-05	0.00091182
6250075	DHTKD1	-0.769661	0.000386269	0.0078298
1430243	PRCC	-0.769419	3.51769e-07	6.69511e-05
870537	LOC134997	-0.769391	0.00263325	0.0274201
3060603	BACH2	-0.768807	9.94128e-05	0.00316789
2470240	C1ORF38	-0.768436	0.00568358	0.0451189
770379	PPWD1	-0.768263	0.000245376	0.00577975
540082	TBL1XR1	-0.767284	8.16215e-05	0.00276554
5340167	RFWD3	-0.766968	0.00238201	0.0256261
5720703	AKTIP	-0.766026	0.00192713	0.0224316
150164	PPIG	-0.764761	0.000519918	0.00948558
290041	C3ORF65	-0.763232	4.97394e-06	0.000410057
3450600	DYNC1H1	-0.762889	3.13298e-05	0.00145262
6420239	CYFIP1	-0.762632	0.00187802	0.0221406
160068	CCDC69	-0.761189	0.00174668	0.0211166
7610767	F5	-0.760972	0.00554248	0.0444682
2810731	CENPC1	-0.760324	0.0032796	0.0316891
1940646	LYSMD3	-0.76019	4.80677e-05	0.00195009
1500538	LOC645138	-0.759754	6.96178e-06	0.000531308
5360315		-0.757206	4.69952e-05	0.00192175
4880132	ARGLU1	-0.757202	1.41049e-06	0.000169882
870601	TOPBP1	-0.756748	0.00058831	0.0102947
4250601	SETX	-0.755911	0.000131488	0.00386749
3290592	AKAP9	-0.755593	1.87048e-07	4.30393e-05
1090110	C3ORF17	-0.75556	0.00210518	0.023698
3190689	RBM26	-0.755	0.000129717	0.00383099
2340494	RDH11	-0.754922	0.000225496	0.00545481
6900750	HDAC2	-0.754336	0.000154349	0.00430645
5670112	ANKRD27	-0.752686	9.0165e-06	0.000629936
6620152	HADHB	-0.752516	0.00105045	0.0152059
4860438	DMXL2	-0.751342	0.000167954	0.00449142
360619	FGR	-0.751107	0.0048221	0.0407342
6420189	XPO6	-0.750463	0.00581712	0.0458017
5340053	MAK10	-0.750373	1.36883e-05	0.000844101
70019	SFRS14	-0.750215	0.000250419	0.00585824
2480674	C1D	-0.750115	4.15451e-05	0.00176441
2120634	CMTM4	-0.749543	0.00486227	0.0409277
4250500	HAT1	-0.749364	0.000547997	0.00981044
3180438	RPS3A	-0.749174	4.79969e-07	7.9994e-05
6200747	LOC220433	-0.74891	0.000228718	0.00550513
3370452	GMFG	-0.748904	0.000158912	0.00438258
1470253	CIDECP	-0.74804	0.0018194	0.0217348
4280167	ZNF500	-0.74701	0.000921244	0.0140478
1110192	PPM2C	-0.745801	0.000444812	0.00860626
1580402	SLC35B2	-0.745304	0.00183833	0.0218538
2470136	TLE4	-0.744319	0.000188027	0.00483522
4070289	IWS1	-0.742859	5.59793e-06	0.000453021
1740142	LOC647074	-0.742773	0.000700943	0.0116445
4220632	ATP1B3	-0.742112	0.000356979	0.00741195
2750601	SLED1	-0.741898	0.00203616	0.0232092
6840356	MGEA5	-0.741404	0.00241841	0.0259093
4640148	LOC649209	-0.741011	0.000167709	0.00449142
1510026	FLVCR2	-0.74098	0.005643	0.0449195
1820725	LRRK2	-0.739892	0.000300579	0.00664355
4230136	TCP1	-0.739719	2.90572e-06	0.000276073
650446	SLC16A12	-0.739684	0.00410018	0.0368144
2480468	RANBP10	-0.736992	1.06015e-06	0.000139691
430593	RPL31	-0.736819	1.15649e-06	0.000149093
6840100	C11ORF51	-0.73637	0.000213962	0.00527116
60746	CENTB2	-0.736306	0.00431627	0.0380347
2710601	FAM160B2	-0.735617	0.000273385	0.00623008
5390500	LOC728643	-0.73529	0.00470653	0.0401207
6290672	LOC728417	-0.734255	0.000114033	0.00350896
1500021	CWC22	-0.734232	3.29089e-05	0.00150546
6110433	CCNJ	-0.734072	0.00107151	0.0153951
4150053	YBX1	-0.734064	0.000409712	0.00817118
4050039	FCGR3A	-0.733423	0.00151092	0.0192664
4210647	ESRRAP2	-0.733386	0.000802588	0.0127164
1450377	BLOC1S1	-0.733325	0.00120967	0.0166732
1090725	FAM72D	-0.733008	0.000517133	0.00945439
4180136		-0.73191	7.91002e-06	0.000584867
2030253	THSD1P	-0.731748	6.20783e-05	0.00230588
130215	CCNG2	-0.73122	0.00146022	0.0188144
6100064	CRYGS	-0.73119	0.00149422	0.0191233
6180538	GDI2	-0.730572	0.000693187	0.0115468
4920768	LOC647691	-0.730009	2.56746e-05	0.0012914
7000551	CENTD2	-0.729964	0.000197471	0.00500709
4480348	FBXW9	-0.729389	6.22807e-05	0.00230805
4570064	DKFZP586I1420	-0.728945	0.0066112	0.0499493
5700068	TRPM2	-0.7279	0.00644641	0.049065
1440241	CALHM2	-0.72659	0.00492143	0.0411712
5860554	APPL1	-0.725662	6.21472e-05	0.00230588
4260750	SFRS17A	-0.725367	0.00386016	0.0353386
6420010	RPL7L1	-0.72452	0.00567129	0.0450674
2760309		-0.723857	2.47395e-05	0.0012629
5490743	KIF1B	-0.723848	0.00048816	0.00915537
2600672	DDX27	-0.723839	0.0029862	0.0298165
6370719	RANGRF	-0.7236	0.00215762	0.024034
6960735	UQCRH	-0.723509	0.00516151	0.0425635
150082	SEC11C	-0.723386	1.97403e-05	0.00107135
4390370	PRPF38A	-0.722074	3.02929e-05	0.00141733
5700669	WDR55	-0.721696	0.000946777	0.0142888
5720382	SOLH	-0.721304	0.000789568	0.0125878
5390193	SLC9A6	-0.721087	8.544e-06	0.000616333
2030279	SERINC3	-0.720353	0.00346578	0.0328143
2030672	LOC158160	-0.720204	0.000404218	0.00810355
3990736	C17ORF39	-0.719973	0.000432123	0.00845946
6400326	SULT1A2	-0.719453	0.00289883	0.0292186
1660605	ZNF436	-0.718696	9.89231e-08	2.87745e-05
3060450	RBM5	-0.718671	0.000800144	0.0126908
50487	BUD13	-0.718338	3.19124e-05	0.00146859
1470386	CPNE8	-0.718148	0.00163196	0.0202325
6380524	ZNF131	-0.718009	4.05833e-05	0.00173311
2320114	KLF13	-0.717585	4.21326e-06	0.00036287
4010689	VPS26	-0.716479	0.00592582	0.0464204
2490452	GAA	-0.716019	0.00279257	0.0285488
4900605	AMMECR1L	-0.71601	9.80476e-05	0.00314252
2190040	ARNT	-0.713346	0.000185059	0.00477883
3710053	APBA2	-0.712874	0.000192433	0.00491428
3850414	GNL3	-0.712711	0.00048956	0.00915971
2750411	RGAG4	-0.712129	2.1924e-05	0.00116348
2340451	AP2B1	-0.712031	0.00624899	0.0481447
6960576	WDR23	-0.710389	0.000181444	0.00471562
730047	SERPINA1	-0.709416	0.00189323	0.0222293
4560300	ZCCHC11	-0.709048	0.00257161	0.0270003
3180465	FYTTD1	-0.708119	0.00225147	0.0247181
2320441	LOC23117	-0.707824	7.93674e-05	0.00270607
510300	ARF6	-0.707303	0.00559303	0.0446877
3180162		-0.707039	0.00123756	0.0169439
580209	SH3BP2	-0.706973	0.000671666	0.011329
6960471	PRR13	-0.706561	0.000214317	0.00527116
4230376	CTNNB1	-0.705861	0.00062945	0.0107941
7160678	ESD	-0.705758	7.9298e-05	0.00270607
7040341	CUGBP1	-0.705385	7.41531e-07	0.000109345
3060040	PABPC1	-0.705223	0.001565	0.0197046
2760475	LOC731985	-0.70476	1.38908e-06	0.000169011
4900438	ACOT1	-0.704572	0.0017723	0.0213709
6480088	LYPLA2	-0.70388	0.000444161	0.00860314
6280446	LOC642989	-0.703491	0.00177416	0.0213798
620187	GGCT	-0.703228	0.000172297	0.00455018
4920403	RRN3	-0.703201	0.00225556	0.0247406
110110	HSPE1	-0.703073	0.000219643	0.00535356
3870470	LOC728973	-0.702636	0.000237368	0.00564428
5260156	LOC642489	-0.702072	0.00306235	0.030273
4010463	SMC3	-0.701793	0.000296001	0.00658011
4230653	CCNC	-0.7007	0.000559972	0.00994562
1820180	MAGED4B	-0.700549	0.000299542	0.00663312
2230411	SMEK2	-0.699917	0.00150256	0.0191916
2680020	DAGLB	-0.699851	0.000593175	0.0103564
4850072	ZC3H11A	-0.699744	4.77787e-05	0.00194092
3520382	CCNT2	-0.69957	0.00103619	0.0150684
2510411	SLC44A4	-0.698852	0.00301261	0.0299445
2970402	TUBGCP6	-0.698613	5.58731e-05	0.00214559
3360619	ZFP106	-0.698495	0.00347366	0.0328337
3450537	DGAT2	-0.698209	0.00396653	0.035975
380082	LOC646144	-0.698049	9.45788e-05	0.00305356
4060187	RREB1	-0.698	0.00389755	0.0356174
3440358	SLFN11	-0.697537	0.00316384	0.0309488
5910411	LRRC59	-0.697029	0.00015006	0.00422924
4010400	PPP1R12A	-0.696406	0.000172222	0.00455018
6270634	TMEM120A	-0.695836	1.9771e-05	0.00107135
7000333	ASB6	-0.695691	0.00651548	0.049431
60707	DPP8	-0.695519	3.33108e-05	0.00151934
6900458	LOC728481	-0.694992	9.51748e-07	0.000129274
5690491	SLCO3A1	-0.694573	0.00266349	0.027651
70364	ARL5A	-0.694206	3.97627e-05	0.00171476
3780709	KIAA1632	-0.693128	0.00125783	0.0170507
2650082	TAPBP	-0.692452	3.86052e-05	0.00167567
4540647	G3BP2	-0.6904	0.00298422	0.0298064
7560202	SMG1	-0.690283	9.84819e-05	0.00314989
6840435	LILRB1	-0.689754	0.00525635	0.0430465
4860291	KIAA0194	-0.689424	0.00406999	0.0366395
4860142	UTP18	-0.689296	0.000262571	0.00608254
3370554	HERPUD2	-0.688907	0.00124312	0.0169855
4050653	BRWD3	-0.688579	0.000356699	0.00741195
5490612	ARHGAP12	-0.688261	0.000853799	0.0133164
1850575	CHD6	-0.688154	0.000959384	0.0143596
4390072	CCDC104	-0.687478	3.64835e-05	0.00162557
1470358	C19ORF43	-0.686836	0.00197055	0.0227644
830673	LOC642947	-0.686647	0.00330914	0.0318482
6060379	VPS54	-0.685984	0.000549251	0.00981743
6510037	COPG	-0.68564	0.00340771	0.0324892
5080594	DCAF6	-0.68507	0.000304565	0.00668851
2230575	LOC642267	-0.684565	0.000382682	0.00777288
2640255	LOC641848	-0.684479	0.00547462	0.0440383
4070553	FRY	-0.684019	2.83255e-07	5.70823e-05
610019	POLR3F	-0.683137	0.00189981	0.022281
1780286	HOM-TES-103	-0.682478	5.26496e-05	0.00206213
5700196	C14ORF100	-0.68235	0.0017605	0.0212535
5700754	APOL2	-0.681699	0.00191279	0.0223737
6330243	VPS33B	-0.681431	0.000817766	0.0129171
4900154	DPRXP4	-0.681237	0.00157305	0.0197886
6980685	LOC730740	-0.681036	5.5169e-05	0.00212628
5130066	CLN8	-0.679848	0.000317872	0.00687785
4610681	LOC653658	-0.679572	1.96178e-06	0.000211461
870037	LOC440341	-0.679507	0.00283266	0.0288249
1030639	RRM2B	-0.678503	0.00232315	0.0252129
1980709	ACSS2	-0.678109	0.00624455	0.0481225
620273	GPRASP1	-0.677644	2.89224e-08	1.30618e-05
2600131	DIAPH1	-0.677262	0.000202272	0.00508335
6270711	LOC732450	-0.676979	0.0057221	0.0453197
3930253	ZNF12	-0.676783	0.00229954	0.025089
3400440	PTPN22	-0.675602	0.00328205	0.0317029
6270286	CD47	-0.675469	0.000960686	0.0143651
4730397	LOC201725	-0.673698	0.00137262	0.0180165
4810307	LCP2	-0.673272	1.54695e-05	0.00091182
2760019		-0.672921	0.000390745	0.0079054
4280129	ELP2	-0.672828	0.00316967	0.0309764
6650564	RPS27	-0.671714	1.34127e-05	0.000832101
5260047	FABP5	-0.671322	0.00181637	0.0217238
2970463	CASC3	-0.670928	0.000393571	0.00793654
5860743	PAIP2	-0.668637	0.000337885	0.0072097
1820619	LOC388122	-0.668514	0.000539707	0.00972797
610112	FAM177A1	-0.668419	0.000666591	0.0112681
6040180	LOC728895	-0.667075	0.00032932	0.00707098
5270138	PPP2R3C	-0.666542	9.75597e-06	0.000661111
10187	CNPY3	-0.666168	0.00135259	0.0178835
360689	HEBP1	-0.666078	0.00394482	0.035837
6620440		-0.665248	0.00355409	0.0332978
2940070	GOLGA4	-0.665115	0.0025835	0.027085
7040142	KYNU	-0.664376	0.00612588	0.0475564
770255	TCL1B	-0.663568	0.00479984	0.0405702
3850273	PEBP1	-0.662402	0.00113958	0.0160442
1710278	CDC34	-0.662271	0.00392278	0.035742
6660576	RASGRP4	-0.662076	9.10633e-05	0.00297117
2850364	KIAA1333	-0.661022	0.0016222	0.0201523
460544		-0.660983	0.000119045	0.00361984
4920273	PIK4CA	-0.660598	0.000365064	0.00753919
5270725	CARD16	-0.660401	0.00612608	0.0475564
6380086	GORASP1	-0.660125	0.000753773	0.0122118
2320608	GUCA1B	-0.659833	0.0052098	0.0428128
460167	CTAGE5	-0.659757	0.000130527	0.00384754
4540338	BUB3	-0.659312	2.39013e-06	0.000241623
6940039	SORL1	-0.659269	0.00143695	0.0185904
6130156	RAB11FIP1	-0.659179	0.00167247	0.0205039
2510035	LOC644617	-0.65819	0.00040689	0.00814122
3890634	C1ORF152	-0.657816	0.00159403	0.0199387
3870433	TAF1D	-0.657094	0.000281404	0.00634714
730332	MSN	-0.656919	7.24777e-05	0.00256863
430408	DPP3	-0.656832	0.000113173	0.00348718
7000025	TOP1	-0.65663	7.04343e-07	0.000104913
4730086	SHCBP1	-0.655091	4.46293e-05	0.00185166
2450754		-0.65508	6.55524e-05	0.00239192
2640554	EEF1B2	-0.654822	0.000516135	0.00945113
2690598	SCPEP1	-0.654684	0.00630979	0.0484075
4220731	P4HA1	-0.654601	0.00216799	0.0240886
3420204		-0.653228	0.000136365	0.00394422
4730037	SASH3	-0.653176	0.00179576	0.0215526
2030209	MTF1	-0.652859	0.0021413	0.0239386
2320452	LOC284757	-0.651569	0.00347554	0.0328405
620450	RNASEH2B	-0.650863	0.00114035	0.0160477
1780735	C12ORF67	-0.64993	2.19431e-07	4.80984e-05
5080333	BAT2	-0.649312	0.00238386	0.0256371
110338	XRN1	-0.647208	0.00232258	0.0252129
5810170	MS4A14	-0.64713	0.00344673	0.0326933
2690463	HDAC7A	-0.64678	0.000444206	0.00860314
2000278		-0.646613	9.62394e-06	0.000653601
610091	FAM193A	-0.646109	5.70662e-05	0.00217571
780402	RTN4	-0.646086	0.00470367	0.0401074
3310674	PAN3	-0.645755	0.000855693	0.0133385
1990575	PAK1IP1	-0.645656	0.00100711	0.0147728
770424	CTGLF3	-0.645281	0.00292548	0.0294007
2350541	VAMP1	-0.645175	0.000413345	0.00821445
6660048	LOC646064	-0.645137	0.00211998	0.0238212
7320687	POU2F1	-0.644878	0.00309497	0.0304863
4230373	MAP3K1	-0.644381	0.00100422	0.0147444
1430402	NUP85	-0.643955	0.00036362	0.00751944
4860327	R3HDM1	-0.643171	0.000473972	0.00896746
2350192	ARL6IP4	-0.643075	9.9743e-05	0.00316789
6450372	PDHA1	-0.642939	0.000169676	0.00452161
3170592	UGCGL1	-0.642628	0.000209582	0.00521936
5700541	LRIG2	-0.642277	0.00642053	0.0489647
6980639	ANKFY1	-0.642139	2.7553e-05	0.00135062
380743	KIAA0195	-0.641828	0.000171845	0.00455018
5340370	PSMD10	-0.641796	0.00655362	0.0496359
2230215	CXORF45	-0.641659	0.00162218	0.0201523
1470538	ZNF513	-0.641586	0.000190967	0.00489043
1440037	BID	-0.641339	0.0054813	0.0440806
3930241	U2AF1	-0.641081	0.00512599	0.0423272
6980497	H2AFX	-0.640867	0.00193467	0.0224846
6650634	KIAA0460	-0.640225	0.000131827	0.00386749
3170452	ORMDL1	-0.640004	0.000312776	0.00680807
6290619	DYNC1LI1	-0.639619	0.000324572	0.00699828
3520246	CXCL14	-0.638553	0.00037297	0.00765122
5050349	VPS13A	-0.638335	8.94411e-05	0.00294495
1770079	LOC440350	-0.638259	0.000822476	0.0129649
5490411	CCDC22	-0.637924	0.000882508	0.013653
6200193	TNCRNA	-0.637197	0.00117485	0.0163568
5720026	C21ORF81	-0.637171	1.00245e-05	0.000674859
3190717	MED13L	-0.637111	0.00272725	0.0280953
5670739	AZU1	-0.636442	6.75508e-05	0.00244459
4250392	LOC283412	-0.636145	4.65777e-05	0.00190811
1400519	PMS2L5	-0.636125	0.00137047	0.0180042
3800091	C21ORF66	-0.635621	0.00612757	0.0475564
830594	SNHG10	-0.635617	0.000309702	0.00676758
3440672	KIAA0261	-0.635022	0.0012595	0.017055
840240	UTRN	-0.634942	0.00171731	0.0208628
2450603	SF3B1	-0.634777	0.00151447	0.0193037
670025	CORO1C	-0.634147	0.00392118	0.035738
2350703	STX3	-0.634074	0.00424887	0.0376561
2490100	NIPSNAP3A	-0.633898	0.00202412	0.0231142
1450246	IRF2	-0.633449	0.00473251	0.0402198
3370722	ELOVL1	-0.633406	0.000371461	0.00763272
1470367	PRKX	-0.633307	0.000964661	0.0143827
3400327	LOC642921	-0.632285	0.00126631	0.0171246
2060154	ARMC5	-0.631196	0.00168337	0.0205721
7570209	ARMC1	-0.630997	0.00548593	0.0441063
1030020	WDR37	-0.6307	0.0014014	0.0183116
4120376	PMS2L3	-0.63025	0.00330382	0.0318334
4880253	LDHAL6A	-0.628802	8.63477e-06	0.000616333
4060327	CARKD	-0.628696	0.000709794	0.0117346
2640762	TAF1L	-0.628182	7.10872e-05	0.00254103
1510072	PITRM1	-0.627725	0.000814813	0.0128969
380528	CHORDC1	-0.627579	0.00632308	0.0484251
2570725	PPCS	-0.627342	0.00256693	0.0269664
4390022	HNRPH3	-0.626696	3.00722e-05	0.00141129
5050242	TCEB1	-0.625764	0.00438066	0.0383685
3130360	SLC9A4	-0.625684	0.00438025	0.0383685
3440725	VPRBP	-0.62526	0.000835814	0.0131215
1850079	KIAA1267	-0.625026	0.000351223	0.00734685
2710767	MLL5	-0.624754	0.00246682	0.0262274
5690402	CLOCK	-0.624721	0.00117256	0.0163442
5700041	HYOU1	-0.623044	0.00207109	0.0235118
3440136	LOC650898	-0.621967	0.000277076	0.00627752
1260093	BCL6B	-0.621669	2.06686e-05	0.00111412
3420543	PSMA4	-0.621644	0.00211636	0.0237979
50370	RANBP6	-0.621325	0.000308723	0.00675575
1440278	PISD	-0.620821	0.001189	0.0164766
6110731	ITPK1	-0.619925	0.00531489	0.0432494
3940735	SNRPC	-0.619787	0.00389094	0.0355697
1850035	PPIA	-0.619267	8.03942e-05	0.00272995
6290113		-0.618656	0.00164308	0.020305
1430762	TGDS	-0.618312	0.00123988	0.0169605
1940674	FLNA	-0.617574	0.00560114	0.0447409
1770368	SCFD1	-0.617415	0.000847451	0.0132704
2970121	MXD3	-0.616806	0.00167245	0.0205039
3130563	ATP5J	-0.616709	0.00279123	0.0285447
6960274	HAL	-0.61657	0.000165553	0.00446978
4880632	IL1RAP	-0.615967	0.00446403	0.0387607
1170056	C2ORF24	-0.615172	0.00138737	0.0181719
3390328	GPC2	-0.614986	0.000600866	0.0104551
4900343	MORF4L1	-0.614936	0.000733992	0.0119805
1820068	AMY1C	-0.612482	0.00214586	0.0239722
7550411	TBC1D9B	-0.611826	0.00140005	0.0183116
7050040	ZNF318	-0.611613	0.00154314	0.0195479
5700279	PRIM2	-0.61152	0.00212925	0.0238795
5820215	FLJ45445	-0.611462	0.000555561	0.00991297
2070450	PDE8A	-0.611454	0.000468132	0.00892636
5890608	C14ORF129	-0.61142	0.000271051	0.00618602
2120465	RNF114	-0.611108	0.00024972	0.00585077
2940324	LOC727848	-0.610298	0.000181541	0.00471562
2350189	GBP3	-0.609959	0.00457651	0.0394468
2350468	SENP7	-0.609817	0.000289148	0.00646036
1450239	C4ORF16	-0.609507	0.00658724	0.0498538
430717	NDUFS2	-0.609043	0.00352151	0.0331134
1580373	NAPA	-0.60889	0.000242479	0.00572461
4250136	LTB4R	-0.608408	0.00260376	0.027236
3170403		-0.607857	0.00325499	0.0315105
4250154	LOC648749	-0.60764	4.23094e-05	0.00179439
3870255	PPPDE1	-0.607532	0.00160252	0.0200124
3140603	SVIL	-0.607271	0.00176896	0.021339
7320068		-0.607169	7.27414e-05	0.00257501
6590484	NAP1L1	-0.607116	0.00181065	0.0216807
2260095	EIF4G2	-0.606238	0.000223113	0.00541672
2690703	SMN1	-0.605256	0.000597942	0.0104266
4250070	LOC649169	-0.605248	0.00061697	0.0106255
3850192	ACRC	-0.605148	1.47047e-06	0.000175733
2510066	STRADA	-0.605147	0.000616208	0.0106222
6650561	ZNHIT3	-0.604791	0.00100132	0.0147088
7330131	GXYLT1	-0.604448	0.0014374	0.0185904
5420521	LOC650909	-0.604426	0.00250949	0.026562
7560762	RNF40	-0.60333	0.00491696	0.0411633
2260280	GPATCH8	-0.601585	0.000850018	0.0132971
6480326	MCTP1	-0.601537	0.00563278	0.0448774
4150289	SUMO4	-0.601444	3.98756e-05	0.00171476
6980301	NRCAM	-0.601205	0.00327295	0.0316446
6520010	LIN7C	-0.60097	5.70864e-05	0.00217571
5860608	LOC400948	-0.600914	0.00260523	0.0272388
990139	DHX57	-0.600663	0.00454032	0.0392463
4230414	RFC1	-0.600288	0.000514422	0.00943744
5910082	TMEM1	-0.600094	0.00117558	0.0163568
4860220	SRGAP2	-0.599868	1.23319e-05	0.000785326
1740243		-0.598494	0.00034619	0.007301
6520286	LOC649214	-0.597896	0.00308178	0.0303969
730300	C10ORF28	-0.597841	0.00370169	0.0343261
6980692	RNF135	-0.597431	0.00025603	0.00596238
3400148	INO80	-0.59686	5.78266e-07	9.14342e-05
5820594	LOC441066	-0.596572	0.000452097	0.00868142
110445	NUMB	-0.596299	0.000127524	0.00378801
1770468	MYST2	-0.596031	1.05087e-05	0.000698311
1110709	COPS8	-0.595267	0.000124135	0.0037232
3840398	RSRC2	-0.594612	0.00246261	0.0262188
1580626	ZNF224	-0.594473	0.00214754	0.0239761
6130598	PRPF39	-0.594137	0.000756749	0.0122339
3140753	RNF31	-0.59352	0.00397882	0.0360609
1240097	BAZ1A	-0.593429	0.00344714	0.0326933
2360601	C12ORF30	-0.593099	0.0009524	0.0143134
3420026	FAS	-0.593069	0.00118392	0.0164214
3780670	NGLY1	-0.59255	0.000469196	0.0089356
1690475	ARMCX6	-0.591834	0.000665823	0.0112613
2690215	C1ORF77	-0.591236	0.000443739	0.00860314
4900433	AMBP	-0.591214	4.0606e-06	0.000353674
1070091	TADA2A	-0.591192	0.00014538	0.00413515
2370575	TANK	-0.590991	8.75995e-05	0.00291365
7000672	AGL	-0.590768	0.00435514	0.0382244
1450678	RPAP1	-0.59062	0.00110052	0.0156756
1580142	MPHOSPH10	-0.589972	1.08653e-05	0.000717369
5560020	PPP4R1	-0.589862	0.00395459	0.0358834
4560156	AGPAT6	-0.58971	0.00022258	0.00541232
2140707	SLPI	-0.589249	0.00347242	0.032832
6180154	MRPL10	-0.58905	0.00496779	0.0414479
5870215	C6ORF62	-0.588503	0.00121948	0.0167708
5960253	TRMT5	-0.587733	2.6378e-05	0.00131179
5550619	ADPGK	-0.587711	0.00192326	0.0224281
2450369		-0.587649	7.66238e-05	0.00266225
7100044	ARID2	-0.587592	0.00475161	0.0403487
3890465	POGZ	-0.587292	0.00010203	0.0032101
610736	NUDT21	-0.587113	4.31172e-05	0.00180629
2340445	MBD1	-0.586983	0.00185929	0.0219998
4610411	MTERFD1	-0.586595	0.00318826	0.0310891
1440017	PSMD13	-0.586578	3.95521e-06	0.000346452
6860379	SRP54	-0.58639	0.00241817	0.0259093
6620433	CTDP1	-0.586065	0.00488477	0.0410387
6560136	CAST	-0.58603	0.00156071	0.019687
5420754	IL1RL1	-0.585665	0.00622395	0.0480358
7150367	WDR91	-0.58522	0.00283262	0.0288249
3180131	LOC389672	-0.583856	0.00234966	0.0254023
6270491	N4BP2L1	-0.583309	7.87491e-05	0.00270607
5130114	FGA	-0.583215	0.00283854	0.0288534
4810450	PRKD3	-0.582517	3.48049e-05	0.00157205
2750040	ZNF526	-0.582241	0.000773194	0.0124037
6350093		-0.581827	0.00590017	0.0462907
870181	LOC653314	-0.581521	4.99578e-06	0.00041076
6370674	TUBE1	-0.579986	0.0012843	0.0172499
6110543		-0.579716	0.000416299	0.00823331
2320544	RPSA	-0.579662	0.00519303	0.0427205
6040408	MALT1	-0.579259	0.00218295	0.0242024
2060156	C6ORF205	-0.578577	0.00111808	0.0158065
1470528	ASB7	-0.57836	0.000977481	0.014455
4860689	MED22	-0.578131	0.000440673	0.00855622
2710274	HAGHL	-0.577546	8.85931e-06	0.000626511
4590551	TRA1P2	-0.57714	0.00479199	0.0405465
1710754	SLC25A14	-0.576919	0.00183059	0.0218114
1660546	JARID1C	-0.57657	2.72557e-05	0.00134031
3310372		-0.576559	0.000144101	0.00410635
430255	LOC647606	-0.576272	0.00324976	0.0315049
6980424	SUMO1P3	-0.576009	3.89068e-05	0.00168485
3290132	CPNE1	-0.575368	0.00115996	0.0162271
1780161	LIPT1	-0.574478	0.000984777	0.0145142
2350451	MAP4K5	-0.574099	0.00257192	0.0270003
1940626	LOC388237	-0.573604	0.000242339	0.00572461
610341	WAC	-0.573072	0.00466651	0.0399467
1710707	C2ORF16	-0.57302	0.00225179	0.0247181
5960286	TCEA1	-0.572356	0.00169845	0.0206908
7050403	HACE1	-0.571913	8.95911e-05	0.00294495
5900204	NBR2	-0.571605	1.21401e-05	0.000778201
6520170		-0.571295	1.58705e-05	0.000924462
3390309	FLJ45202	-0.57058	9.79732e-05	0.00314252
3170195	FAM193B	-0.570311	0.00602777	0.0470756
4860458	UBE2Z	-0.57001	0.000216674	0.00529795
4250670	SLC43A3	-0.569815	0.00422348	0.0375389
2260743	GOLGA8B	-0.56884	0.000259413	0.00601842
5130725	ABI1	-0.56882	0.00146095	0.018816
1260241	EIF4EBP2	-0.567995	4.2818e-05	0.0018047
3170468	CSNK1A1	-0.567104	0.00557744	0.0446441
2370193	RPS15A	-0.567024	4.92763e-06	0.000408424
1820307	C19ORF29	-0.566737	0.000213503	0.00527056
5910543	GLOD4	-0.566233	0.00109015	0.0155758
60463	OTUD5	-0.56614	0.00193405	0.0224846
780255	LOC642236	-0.565917	0.00215757	0.024034
6590369	FAM101B	-0.56531	0.000758343	0.0122377
3440424	LOC653820	-0.563779	0.00328982	0.0317381
4890112	ZNRD1	-0.563539	0.000265558	0.00611188
2260450	RAD1	-0.563528	0.00505403	0.0419352
990349	MCTP2	-0.563074	0.000112064	0.00346219
3130075	MGC4677	-0.563017	7.40152e-05	0.00259922
990528	DNAJC10	-0.562169	0.00559234	0.0446877
5890630	MTPN	-0.562159	0.00119553	0.0165374
2570561	H2AFJ	-0.562114	0.00488799	0.0410434
7100253	VAMP4	-0.561554	7.91275e-05	0.00270607
580204	ZDHHC12	-0.56135	0.00540532	0.0436517
4850221	ZWILCH	-0.560413	0.000192468	0.00491428
6020093	SARS	-0.55955	0.000129687	0.00383099
2340553	GNRH1	-0.558982	0.000221021	0.00538289
6450358	LOC644641	-0.558887	0.000237013	0.00564309
6130364	STX5	-0.558395	0.000957099	0.0143393
990711	FAM45A	-0.558359	3.07185e-06	0.000286146
1820181	MXRA7	-0.558232	0.000948453	0.0142917
6330739	GNPNAT1	-0.558216	8.78924e-05	0.0029171
770630	CCBL2	-0.558083	0.000702026	0.0116562
7160521	SEC63	-0.55803	0.00393136	0.0357885
4880152	LOC644891	-0.557958	0.000630695	0.0108035
2690008	GPM6A	-0.55783	0.000448548	0.00863302
2690524	BLCAP	-0.557458	0.000827748	0.0130414
2640360	UBE2E3	-0.557455	0.00243392	0.0259761
2320097	FAM73A	-0.557004	3.68213e-05	0.00163082
4390438	RUNX1	-0.556149	1.03029e-05	0.000689324
1090259	RPS6KC1	-0.555819	0.00286643	0.0290208
3360685	OSBPL9	-0.555632	0.000901519	0.0138844
830113	TNFRSF10D	-0.555569	0.00273263	0.0281132
1980674		-0.555073	0.00021105	0.00523096
5130521	ZNHIT2	-0.552822	0.00253006	0.0266972
2750132	SREBF2	-0.552098	8.89558e-05	0.00293996
3120402	SLC30A7	-0.552062	0.000316746	0.00686204
7380632	LOC642341	-0.551939	3.05462e-07	6.04906e-05
1690379	BECN1	-0.551367	0.00224051	0.0246297
2360494		-0.550672	0.00039199	0.00791501
1450376	KIAA0556	-0.55053	0.00157547	0.0198024
3310274	C9ORF85	-0.550168	0.000101129	0.00319152
3780377	LOC644845	-0.550061	0.000464657	0.00887106
20576	HDAC3	-0.549563	1.55614e-06	0.000183132
4900482	RALGAPA2	-0.548233	6.36793e-05	0.00235054
2360356	FSTL3	-0.547482	0.000126629	0.00376913
6450088		-0.547242	0.00428295	0.0378276
2260376	ZNF839	-0.546815	0.00604331	0.0471325
670672		-0.545854	7.89147e-05	0.00270607
2260563	GJB6	-0.545776	0.00305454	0.0302151
650605	LOC388789	-0.545462	0.000962865	0.0143703
730288	COG3	-0.54522	0.00469852	0.0400857
6960020	LOC652672	-0.545102	0.00019667	0.004995
1980220	DEDD	-0.54495	6.60712e-05	0.0023995
1450674	LOC730534	-0.544573	0.000103736	0.0032472
3310242	EPOR	-0.544144	0.00180213	0.0216075
2850064	DMTF1	-0.543959	0.00194531	0.0225742
6480561	NBPF1	-0.543909	1.56861e-05	0.000919489
110048	C6ORF59	-0.543607	0.00243643	0.0259939
2260576	COX7B	-0.542946	0.00097986	0.014482
150626	LOC641710	-0.542942	0.00353703	0.0331734
5720523	ADRA2A	-0.54196	9.86918e-05	0.00315333
2600152	CXCR4	-0.541894	7.88673e-05	0.00270607
6060639	SMARCC2	-0.541818	0.000156504	0.00434339
6580382	STARD4	-0.541729	0.0013569	0.0179008
2190711	SLC26A9	-0.541367	0.000211822	0.00524165
6200307		-0.540506	0.00390466	0.0356507
6590709	RHPN1	-0.540498	4.00253e-05	0.0017162
5810176	RASSF5	-0.54018	0.00443459	0.0386138
460725	ELMO1	-0.539955	7.65983e-06	0.000570472
5050477	PIAS2	-0.53995	0.00419061	0.0373113
3890189	TTLL4	-0.539829	0.00488132	0.0410209
6660619	LSG1	-0.538755	0.000646366	0.0110107
4640719	DIS3	-0.538255	0.000722411	0.0118626
6940678	LOC653972	-0.53816	0.00131089	0.0175195
4560368	LOC641996	-0.537859	0.00448436	0.0388779
3800707	XPO4	-0.537107	0.00451283	0.0390635
5700538	PSEN1	-0.536939	0.000212776	0.00525799
6220372	NSUN6	-0.536937	0.000918464	0.0140402
1770360	GATAD1	-0.536072	0.000615716	0.0106222
4040324	LOC389517	-0.536065	1.87639e-05	0.00103128
3130315	LOC653696	0.536629	0.000119323	0.00362129
460114	SNRPF	0.536817	0.000290528	0.0064818
6860719	PSCD1	0.537296	0.00430856	0.0379994
5310605	CCNY	0.537887	0.00534677	0.0433834
1430221		0.538377	0.000124358	0.00372626
3800678	NUP88	0.539148	0.000348769	0.0073268
6860450	ZNF525	0.539257	0.00419813	0.0373675
1510554	SPIN3	0.539787	0.0034343	0.0326116
1660341	FLJ39632	0.540836	0.000236409	0.00563744
1430204	RASSF3	0.541329	0.000789995	0.0125881
2470634	PBX3	0.541717	0.000182414	0.00473432
50114	DNAJC9	0.541983	0.000368742	0.00759856
2060220	FAM174A	0.542109	0.00535072	0.0434041
5550377	NDUFB11	0.54277	0.000187786	0.00483306
6370484	POLR1D	0.54289	0.000415902	0.00823331
3290246	IDH3B	0.543773	0.000165503	0.00446978
5490730	BTF3L4	0.544629	0.000759318	0.0122377
1300762	STEAP3	0.544796	8.59341e-05	0.00287439
5870113	THOC7	0.545891	0.00260813	0.0272571
4540538	GPR15	0.547452	0.000165738	0.00447086
5910491	GPC5	0.547487	0.000817603	0.0129171
2030619	LOC644584	0.547715	0.0026447	0.0275208
1440519		0.547826	0.00198067	0.0228128
830739	RPP21	0.549099	0.00240432	0.0258031
6860192	RPL12	0.549838	1.51144e-05	0.000898146
3930689	DHX9	0.550192	0.00325032	0.0315049
7320661	GDAP2	0.550345	0.00130697	0.0175002
6130300	FLJ90757	0.551279	0.000748849	0.012165
1050681	ZNF286A	0.55131	0.000257886	0.005992
6650543	VHL	0.55167	0.0047641	0.0404126
6350148	LOC652826	0.551998	0.000780342	0.0124821
4810709	CSNK2A1P	0.552063	0.000138222	0.00397928
110451	SSR1	0.552092	0.00348136	0.0328564
1190110	VPS28	0.552165	0.00038004	0.00774474
4920767	FTL	0.553035	2.58336e-05	0.00129517
6200072	GPR19	0.553351	3.26606e-06	0.000296796
150372	LNPEP	0.554102	0.000233194	0.00557803
5910397	LIAS	0.555075	0.00466668	0.0399467
5310161	MTHFD2L	0.555909	0.0017426	0.021087
3520072	MRPS18A	0.556521	0.00414913	0.0370612
3180273	PDXP	0.556988	0.000841677	0.0132025
1010110	TMEM9	0.557029	0.00125258	0.0170211
5890102	ENOPH1	0.557113	0.000204794	0.00513784
540681	S100A10	0.557386	0.000517906	0.00946007
270156	UBE2N	0.557582	0.000422491	0.00833973
6840072	PTEN	0.557653	0.00290783	0.0292806
4860243	SNRPB	0.558048	0.00393439	0.0357949
6770563	LOC650215	0.55808	9.32701e-05	0.00302079
6770309	MYL6	0.558248	0.00205577	0.023386
3360546	UBE2W	0.558465	1.37219e-05	0.000844486
3390605	AZI1	0.558604	0.00518318	0.0426737
3850392	TMEM192	0.559467	1.29739e-05	0.000816376
7550133	TSR1	0.559793	0.000452189	0.00868142
3610259	TUBB	0.560038	0.00621941	0.0480164
3440014	LYRM2	0.560242	0.00172647	0.0209494
1300482	HIP2	0.56092	0.00232715	0.0252384
4850414	KIAA0564	0.56112	0.00127591	0.0171897
4640168	PIN1	0.561424	0.000166957	0.00448413
5700017	KBTBD4	0.561892	7.61582e-05	0.00265332
3850369		0.562306	0.00164928	0.020349
70403	C14ORF45	0.562482	0.00145044	0.0187275
2470270	DUS4L	0.563702	0.000853439	0.0133164
4040017	PEX7	0.564504	0.00129793	0.0173996
730092	SFXN4	0.565704	0.00193422	0.0224846
5090403	CAPZA2	0.565892	0.00285606	0.0289674
5490008	RSL1D1	0.566572	0.00106307	0.0153095
7610671	TOP1MT	0.566674	0.00328764	0.0317369
6220722	MSRA	0.566914	0.00303276	0.0300769
160358	C16ORF13	0.56695	0.00109644	0.0156459
110348	MAGOHB	0.567066	0.00411745	0.0368729
6370661	AP2S1	0.567165	0.000891754	0.0137477
4880129	TOMM7	0.567629	9.12548e-05	0.00297427
6900056		0.568642	0.00539054	0.0436302
7550441	NKRF	0.568791	0.00174612	0.0211166
3420634	MYNN	0.568999	0.00629636	0.0483405
2690010	LOC650620	0.569462	0.00212205	0.0238271
4590372	VDAC1	0.571557	1.02051e-05	0.000685523
1990520	GPS1	0.57178	0.0018352	0.0218439
5340403	APOBEC3F	0.575468	0.0012069	0.0166424
5960735	LOC199800	0.575499	0.00162953	0.0202267
2120221	LOC647778	0.575989	0.000468931	0.0089356
3940678		0.57626	0.00266287	0.027651
3310414	ZNF576	0.576324	0.00191005	0.0223586
240242	TUBGCP4	0.576868	0.00270085	0.0279167
6520026	NUCB1	0.577015	0.0036151	0.0337055
870703		0.577231	0.000110229	0.00341734
2350707	OR2A20P	0.577716	0.00315219	0.0308833
7320274	FLJ10357	0.578358	0.00651652	0.049431
6900253	DGCR6	0.578929	2.17829e-05	0.00115999
2710332	RP2	0.579712	0.0042793	0.0378171
7160626	PPP2R5E	0.580048	0.00016118	0.00440965
4730672	XKR6	0.580083	0.000219634	0.00535356
3360762	TMEM191B	0.580332	0.000528945	0.0095977
5900110	RPS9	0.580393	5.49417e-05	0.00212441
1190070	LOC652545	0.580485	0.000448387	0.00863302
6020474	SELS	0.581636	0.00130937	0.0175139
5260221	ATAD1	0.582	0.000704287	0.0116812
4060576	SLC35D2	0.582155	0.000428536	0.0084106
6860445	MEX3C	0.583503	0.00244223	0.0260468
6510753	LOC642210	0.583823	0.000286921	0.00642583
1660138	LOC401056	0.583824	0.000732865	0.0119748
2490066	CD2BP2	0.583893	0.00243033	0.0259468
1400341	ACY1	0.584034	0.000648399	0.0110332
3420692	C5ORF15	0.585021	0.00272874	0.0280986
2630706	LOC649897	0.585076	0.000181004	0.00471359
4060537		0.585456	0.00189636	0.022249
7320132	HELB	0.58567	4.29548e-05	0.0018047
4220364	C19ORF2	0.585769	0.00141036	0.0183822
6590504	FIBP	0.586173	0.00467923	0.0400207
2320367	NDUFA13	0.58668	0.00471528	0.0401377
1090370	UCHL5IP	0.586858	0.00161767	0.0201363
5420066	H6PD	0.586987	0.00558037	0.0446444
1400468	YME1L1	0.58703	0.00133467	0.017715
5290598	ABCB9	0.587444	0.000982782	0.0144917
620414	HADH2	0.587796	0.0012847	0.0172499
4490133	SFRS2B	0.588136	0.000185017	0.00477883
1820253	PRKRIR	0.588816	0.000125991	0.00375696
6040382	C11ORF63	0.590098	0.000916925	0.0140305
650167	C19ORF54	0.590699	0.000299795	0.00663312
6550386		0.591073	0.00648193	0.0492745
2360184	GTF2F2	0.59203	0.00013913	0.00399795
7560327	GPN1	0.59238	7.44743e-05	0.00261121
7100364	CCDC136	0.593248	0.00473657	0.0402432
7380634	C20ORF20	0.593474	0.00100934	0.0147964
2360630	FDFT1	0.593513	0.00159672	0.0199642
2470768	ZNF135	0.593534	0.000378694	0.00772751
70044	JTB	0.593914	0.000239713	0.0056767
3610274	PJA1	0.594291	0.000285216	0.00640033
6560162	TMED7	0.595034	0.00590721	0.0463335
240546	SCAND1	0.595993	0.00085889	0.0133748
4860402	MRI1	0.597198	0.000773949	0.0124094
5310465	MRPS12	0.597867	0.00307327	0.0303323
7200379		0.597921	0.00120147	0.0166047
3850709		0.598184	0.00157977	0.0198165
3290398	SLC25A3	0.59825	0.00161998	0.0201487
7550402	TIMM44	0.598864	0.00448509	0.0388779
6900703	ARHGEF10	0.59904	0.000131034	0.0038588
7210397	GNPTG	0.599055	0.00660986	0.0499493
510369		0.599332	1.49262e-05	0.00089114
1400414	LOC645401	0.600165	0.000851871	0.0133126
2810730	PPHLN1	0.600239	0.000851667	0.0133126
830672	STMN2	0.600644	6.41691e-05	0.00236101
2140008	RAG1AP1	0.601034	4.40401e-05	0.00183251
430369	TEX264	0.601182	0.00313681	0.030782
7040524	FAM76A	0.601286	0.000303076	0.00667709
7510524	CNGB1	0.601449	0.00611574	0.0475338
4480424		0.601646	0.00127624	0.0171897
450521	IRF2BP1	0.601741	0.00197227	0.0227671
3710537	AHCY	0.60343	0.00120645	0.0166424
1820224	DMD	0.603737	0.00524301	0.0430056
1470259	EXOC7	0.604532	0.00613975	0.0475956
7560154	AGPS	0.604812	0.00342394	0.0325567
3440070	SPAG7	0.604865	0.00143806	0.0185911
5690131	CCDC101	0.605544	0.00529176	0.0431327
5290538	PER3	0.605584	0.000446323	0.0086183
7200102	ABCD4	0.60575	0.0016826	0.0205708
380424	CFH	0.606108	0.00294609	0.0295317
6180128	OTUB1	0.606753	0.00492978	0.0412063
1300593	LOC643402	0.607945	5.66309e-05	0.00216907
4900440	CIB1	0.608116	0.000349315	0.00732683
4220041	SLC12A2	0.608125	0.00487573	0.0409963
5860201	SNRPD2	0.608825	0.000207651	0.00518421
4880672	LOC646178	0.609403	2.59641e-05	0.0012996
1400315	TIAM1	0.61054	0.00427783	0.0378149
7510392	DIP2B	0.611465	0.00127359	0.0171808
5270747	HSDL1	0.613239	0.00052206	0.0095134
10487	SLC25A25	0.613443	0.00525718	0.0430465
2750309	MRPL53	0.613831	0.00142031	0.01847
5560100	SNAP47	0.61439	0.000200534	0.00506393
2970685	CLK3	0.615055	0.000558055	0.00992873
510209	LOC643310	0.615339	1.67469e-05	0.000952689
6980477	CLUAP1	0.615482	0.00411421	0.0368546
6660092	CAMLG	0.615815	0.00128257	0.0172387
6130138	POLR3C	0.615883	0.00237787	0.0256079
5960706	DNAJC8	0.615981	0.000612461	0.0105852
610324	DDX1	0.616185	0.00301482	0.0299568
2940301	HPS6	0.616479	0.0022914	0.025018
2100273	EEF1A1	0.616898	0.000164437	0.00445527
2060136	ATG4B	0.616943	0.00501895	0.0417479
6550196	CRK	0.616986	0.00155956	0.019687
3400273		0.61804	0.00626725	0.048177
870546	MAD2L1	0.618357	0.00220131	0.0243098
6510053	APEX1	0.618845	0.000708406	0.0117242
6900224	BSCL2	0.619141	0.00528542	0.0431327
3840228		0.619305	0.00278022	0.0284548
540452	SMYD3	0.620487	0.000769509	0.0123574
3140600		0.621012	3.9864e-05	0.00171476
5340520	FAM26C	0.622214	0.00510432	0.0421972
7650025	TAF6L	0.622306	0.000331363	0.00709507
6660356	TMX4	0.62235	0.00104817	0.01518
4760328	FASTK	0.62288	0.00370504	0.0343261
1470332	FXYD5	0.623829	0.000671368	0.011329
7650682	RASGRP2	0.624189	0.00327649	0.031669
7040132	ANKRD12	0.624587	0.0047838	0.0404997
6380347	XRCC6	0.624724	2.85733e-05	0.00138088
6580608	PEX16	0.62528	2.60171e-06	0.00025617
6130390	RPL26L1	0.625481	0.000129609	0.00383099
6620037	ZNF460	0.626116	0.000976551	0.014455
3520615		0.626483	0.000315602	0.00684315
6020291	LRBA	0.627484	0.00633621	0.0484895
5340414	LGTN	0.628959	0.000207481	0.00518417
4590632	C8ORF34	0.629156	9.0422e-05	0.0029565
5870180	ZNF277	0.629628	5.97365e-05	0.00222806
2190717	IL18BP	0.629767	0.000227097	0.00547466
4150575	LETMD1	0.62979	0.000253272	0.00591602
2630601		0.632212	5.73129e-05	0.00217895
20465	MRPL36	0.632544	0.00297555	0.0297391
5810746	MATN2	0.632797	0.000615766	0.0106222
2140369	NDUFA11	0.633798	0.00381503	0.0350712
6550204	RSPO3	0.633933	1.78976e-05	0.000996097
2340521	C17ORF61	0.634367	0.00267502	0.027752
3130228	SIL1	0.634478	0.00378942	0.0348877
5290678	FLJ20021	0.634502	0.00093344	0.0141607
5290148	GPT2	0.635815	0.0034029	0.0324721
4850500	PVRL3	0.636126	0.000456427	0.00874101
50543		0.636763	0.00107605	0.0154378
5560497	WHSC1L1	0.637434	0.000281849	0.00634788
1400465	POFUT1	0.637611	0.000657799	0.0111439
5890349	STAU1	0.639006	0.00149102	0.0190996
1690324	HINFP	0.639452	0.00189143	0.0222248
670754	TMEM30B	0.63974	0.00288354	0.0291366
3060561	THOC5	0.639821	0.000446883	0.00862249
4730348	THG1L	0.64042	0.000120681	0.00365516
4070014	APBA3	0.640516	0.00528946	0.0431327
2640541	SEC23A	0.64076	0.00628114	0.0482597
1450192	CENPM	0.641185	0.000517288	0.00945439
4670100	C7ORF30	0.641509	7.15984e-05	0.00254918
990647	PVT1	0.642427	0.00172899	0.0209634
1340411	CAMSAP1	0.643149	0.00533995	0.0433395
7040241	OAT	0.643504	0.00603806	0.047132
6020372	AATF	0.643901	0.000276743	0.00627752
2630242	SRGAP3	0.644013	1.64859e-05	0.000944813
5050605	LOC730273	0.644317	0.000209599	0.00521936
4480674	NHLRC2	0.644422	0.00528651	0.0431327
6040376	FAM127A	0.644461	0.00479748	0.0405702
150465	MSH3	0.647246	0.00630496	0.0483882
520747		0.64755	0.00226395	0.0247709
2650672	FAM21B	0.648085	1.76384e-06	0.000198483
1030373	LOC727825	0.649336	0.000376137	0.00769061
7000424	LOC732075	0.649576	0.00343854	0.0326418
5890707	DCAF16	0.649645	0.00185602	0.0219848
3290161	TMEM86B	0.65052	5.85153e-05	0.00220025
2640706	HCCA2	0.650655	0.00436855	0.0383202
5870382	TEX261	0.653271	0.000243572	0.00574603
3460491	LSM12	0.653459	0.000675688	0.0113844
6420102	GPR109B	0.653866	0.00328715	0.0317369
2140239	CMTM7	0.654457	0.00405683	0.0365423
6130411	PPP2R3A	0.654894	0.000318797	0.0068882
2070528	ZNF699	0.656282	0.00213926	0.023935
7330605	OR2W5	0.656483	0.00132046	0.0176021
7200240	ARHGAP4	0.657829	0.000734388	0.0119806
770672	THOP1	0.65816	0.000505789	0.00935512
3830477	LOC441246	0.658277	1.34438e-05	0.000832355
1990390	RAB3IP	0.659382	0.00035895	0.00743513
1430500	RAB28	0.659612	0.000886939	0.0136992
1230201	CTLA4	0.659625	0.00024809	0.00582497
10133	SLC9A1	0.660068	5.67693e-05	0.00217167
7050500	ARL16	0.660633	0.00467512	0.0400078
4050546		0.662423	0.000278771	0.00629696
4760538	ZC3H3	0.662574	0.000157604	0.00436605
1990047	C9ORF119	0.662988	0.00431507	0.0380347
4880465	ANKRD6	0.663461	4.72714e-05	0.00192539
10341	SHMT2	0.664008	0.000785001	0.0125214
7570195	KIAA0355	0.664198	0.00574323	0.0454287
770524	EEF1D	0.664851	3.17506e-05	0.00146552
1820543	ZNF428	0.665188	0.000205068	0.00514054
5810767	ZNF446	0.665808	0.00282373	0.0287529
7330435	CCDC6	0.666575	0.000123342	0.00370302
160484	DPH5	0.667101	0.000716936	0.0118147
5820333	RPUSD2	0.667281	0.00106006	0.0152886
2120445	BRIX1	0.66731	2.34745e-05	0.00121645
7100288	CCT2	0.668	7.38867e-06	0.000554796
1580397	ISCA2	0.66827	0.00556103	0.0445512
2850128	KPNA4	0.668789	0.00312516	0.0307068
6380367	BOLA2	0.668838	0.00023465	0.00560416
4640369	LOC283174	0.669973	0.000682747	0.0114533
3710373	SNHG3-RCC1	0.669989	0.000561408	0.00995393
6580253	SERF1B	0.670116	0.000616322	0.0106222
6060332	PTBP1	0.670904	0.00130987	0.0175139
6510196	TRIM24	0.670913	0.000149601	0.00422748
4920670	PLEKHG1	0.671034	2.54441e-05	0.00128821
6220196	NOL9	0.671226	0.00251947	0.0266129
150064	ABHD14B	0.671251	3.22868e-05	0.0014814
5810086	PHOSPHO2	0.671655	7.38809e-05	0.00259746
6860543	ATP6V1E1	0.671669	0.000224148	0.00543758
6940736	MBNL3	0.672529	0.000444925	0.00860626
290309	FAM125A	0.672538	0.00113334	0.0159855
1070551	CSRP2BP	0.673132	0.00392548	0.0357561
7560196	LOC652231	0.673171	4.65234e-05	0.00190811
4120465	NOLA1	0.673248	0.000294738	0.00656149
6330689	DLAT	0.673591	0.000219143	0.00534983
4390239	FBXW4	0.673988	0.000618522	0.0106422
2340176		0.674554	2.08077e-07	4.71738e-05
6900048	LOC648210	0.67552	9.95929e-05	0.00316789
1190687	CLK2	0.675785	0.00440539	0.0384682
1300445	SOX30	0.676084	2.65784e-06	0.000258514
2450358	CKS1B	0.676096	0.00530799	0.043228
2510082	GCET2	0.676538	0.00289533	0.0292059
4670427	NSUN5C	0.67756	8.15591e-05	0.00276554
2480326	HSP90B1	0.677929	0.00196175	0.0227073
4200753		0.678748	0.00119121	0.0164998
6200113	LOC653066	0.678913	0.00182401	0.0217587
6510072	ACTG1	0.679398	0.00538795	0.0436302
3360133	CYP20A1	0.679563	1.59863e-05	0.000926013
460113	MAGED1	0.679802	0.00263896	0.0274703
4920474	INF2	0.680209	0.00613698	0.0475909
7330347	TMEM127	0.68032	0.00259546	0.0271735
6380445	SFRS5	0.680527	3.45594e-05	0.00156471
5310332	LCMT2	0.680696	0.00175703	0.0212242
380484	SLC36A4	0.680898	0.00132472	0.017636
6550564	LOC650188	0.681047	0.000844006	0.0132232
6840156	GMDS	0.682402	0.00231753	0.0251873
5310379	TMEM115	0.682788	0.000969215	0.0144244
6520553		0.682946	0.000125096	0.00373749
3360097		0.685145	0.000761975	0.012262
3710253	CAPN12	0.685396	0.000943961	0.0142712
2070010	DDHD2	0.685842	0.000117459	0.00358806
5220632	DEGS1	0.686113	0.000585245	0.0102703
6400632	RTTN	0.686195	0.00496224	0.0414412
4860437	ZMYND19	0.686271	4.27453e-05	0.0018047
670639	LONP2	0.687334	6.39332e-07	9.71061e-05
4540328	RNF220	0.687762	0.000493592	0.00920684
6550180	ZMAT5	0.689471	0.00355676	0.0333128
7330630	BTF3	0.689541	1.66121e-07	4.02733e-05
7550370		0.689849	0.00140663	0.0183619
4780601		0.69035	0.000355447	0.00741006
2970762	HCCS	0.69182	0.000254397	0.0059333
5550408	TMED3	0.693156	0.00164449	0.0203062
2030368	ZBTB25	0.69347	0.00625392	0.0481537
770537	ZNF407	0.693559	0.00272708	0.0280953
1940164	LSM5	0.693884	0.000176548	0.00462096
5690066	XBP1	0.694288	0.0020595	0.0234089
5810630	PIGP	0.694678	0.00236737	0.0255043
130326	GAR1	0.697602	0.00367024	0.0340755
4570102	BRMS1	0.698117	0.000119522	0.00362363
2060670	LOC653689	0.698654	2.14312e-06	0.000225525
4250112	HNRNPU	0.698783	0.00378818	0.0348868
1070402	CANX	0.699134	0.000636323	0.0108838
4220086	EID1	0.699852	1.33353e-05	0.000828964
290332	TAF13	0.700477	0.00649152	0.0493109
4260671	AEBP2	0.700698	7.35875e-06	0.000554749
2900600	C2ORF15	0.70113	4.88779e-05	0.00197776
5550112	LOC650845	0.702132	0.000162015	0.00441678
110092	NUDT14	0.702733	0.000661762	0.0112049
3460010	MYL5	0.703557	0.000401629	0.00806214
2450088	C21ORF91	0.703912	0.000198204	0.00501742
2810687	LRRC14	0.704032	0.00403887	0.036423
990017	LOC653383	0.704566	3.62354e-05	0.00162155
4220184		0.70496	0.00325143	0.0315057
3310324	ALKBH7	0.705083	2.62579e-05	0.00131005
4780072	TCEAL3	0.705819	0.00135738	0.0179008
2100209	FAM24B	0.707112	0.000319042	0.00688867
270767	HOXB1	0.707757	1.44896e-05	0.000874282
730601		0.708859	0.000200758	0.00506545
770538	LYSMD2	0.708926	0.000407958	0.00815203
2490717		0.709353	0.00483054	0.0407832
1850047	FAM189B	0.709765	0.00383722	0.0352017
4070575	TACSTD1	0.71047	4.75601e-05	0.00193459
1660451	PAPD1	0.710655	0.00335552	0.0321506
2190497		0.710829	0.0020844	0.0235761
5080482	TNPO1	0.711397	0.000168662	0.00450246
5870196	FLJ27354	0.712881	1.11023e-05	0.000726675
6330187	PLS1	0.712918	5.22904e-05	0.00205647
4290021		0.71302	0.000743044	0.0120771
6660132	DCXR	0.713307	0.00166949	0.0205039
2450132	THAP7	0.713381	2.54861e-05	0.00128822
3800424		0.715772	0.0012591	0.017055
6020445	MMGT1	0.715903	3.65498e-05	0.00162618
2360296		0.717122	0.0019155	0.0223968
50343	NR4A1	0.717946	0.000221774	0.00539696
20491	UBE2F	0.718052	0.000405237	0.0081187
2710192	MRPL3	0.718251	0.00299076	0.0298331
6020600	PHC3	0.718431	0.00342107	0.0325567
5310088	GPR137	0.718911	0.000114345	0.00351505
50086	TCF12	0.719818	0.00640608	0.0488787
4390504	LOC441408	0.72014	0.00653211	0.0495216
5960093	TBCA	0.720563	0.00365342	0.0339601
3930541	PLEKHA1	0.720757	0.00250825	0.026562
2000441	PGAP3	0.722132	0.000624804	0.0107324
4810400	ZNF512B	0.722337	0.00196654	0.0227521
2940066	LOC388275	0.72271	0.00459195	0.0395465
6510398	PRKACG	0.725576	2.67597e-06	0.00025946
4390315	LOC645436	0.725713	2.56431e-05	0.0012914
3830025	PRKACB	0.72641	0.000559818	0.00994562
3520370	MSI2	0.726521	0.00342191	0.0325567
5900682	SUMO3	0.726959	0.000933695	0.0141607
4830731	MRPS9	0.727305	0.000946759	0.0142888
1980022	VTA1	0.72846	0.00159861	0.0199716
1660047	SNX29	0.728498	0.00268088	0.0277838
2570463	LOC728492	0.729519	0.000163697	0.00444301
5080487	GRPEL2	0.729652	0.000682644	0.0114533
2630474	MLLT11	0.729802	0.00437923	0.0383685
6110605	KRTCAP2	0.72992	0.0018296	0.0218114
4060468	CENPL	0.730562	0.000255443	0.00595318
730465	TBC1D13	0.730598	0.00202483	0.0231142
1430156	PLEKHA2	0.730963	0.00404228	0.0364432
4540025	ALG2	0.73117	0.00338432	0.0323361
6770528	DISC1	0.732291	0.00112769	0.015913
510762	FAM62B	0.732456	0.00314597	0.0308523
4050315	LOC646817	0.732848	0.00197211	0.0227671
1980484	EFHD1	0.734112	0.000937492	0.0142113
2140735	RALGDS	0.735124	0.00159383	0.0199387
460750	PDCL3	0.735707	0.000545752	0.00980034
7050193	RAB40C	0.735775	0.00596379	0.0466468
5910070	GPR174	0.736492	4.89969e-05	0.00197998
2760563	ANKRD28	0.736575	0.00171606	0.0208559
4920279		0.737049	1.66659e-07	4.02733e-05
10435	LYRM5	0.737243	7.48158e-05	0.00261541
770053	KCNA3	0.737639	5.58787e-05	0.00214559
6550048	DHCR7	0.738107	0.00197835	0.0227983
3460184	C19ORF53	0.73883	4.50507e-07	7.70977e-05
1050132	ZNF518B	0.739023	0.00102501	0.014957
7650445	INPP5F	0.7399	0.000514524	0.00943744
3780168	COL8A2	0.740378	0.000272614	0.0062171
1440349	LOC644117	0.741214	6.73675e-07	0.000101324
5420750	LOC649447	0.743001	2.69548e-08	1.24044e-05
6060452	CRSP9	0.743416	0.00027782	0.00628008
6200315	DNASE2	0.744128	0.00348078	0.0328564
6380411	IKZF3	0.745315	0.00150955	0.0192569
10592	EFCAB4A	0.746053	0.000697764	0.0116104
6660133	TGFBRAP1	0.746451	0.000735345	0.0119888
5220670	DCUN1D1	0.747754	3.07293e-05	0.0014334
6330242	OGFOD1	0.74851	0.00574094	0.0454287
6480064	POLR1E	0.749999	0.000154838	0.00431266
1570189	ZNF669	0.750252	0.000869129	0.0134934
2190086	LOC642399	0.750481	3.76612e-07	6.91194e-05
4890279	HIST2H4A	0.751897	0.000700528	0.0116439
1010068	FKBP2	0.75433	0.0014193	0.01847
1820220	C9ORF62	0.754582	0.000815867	0.0129069
4150538	GSG1L	0.754594	0.000336849	0.00719257
4810440	TOPORS	0.755005	0.000426942	0.00838924
6550358	UBA52	0.755209	0.000214107	0.00527116
4730082	LOC731096	0.758666	0.000166429	0.00447776
2640369	VIL2	0.759439	0.000603287	0.0104739
6110187	CSNK2A2	0.75961	0.00273115	0.0281074
5670093	ECHS1	0.76252	0.00102766	0.0149886
610068	LOC730358	0.762946	0.00126697	0.017126
7200603	PIP5K2A	0.763024	0.000135636	0.0039387
2600519	C21ORF70	0.76334	2.76398e-06	0.000266318
2650014	TSNAX	0.763643	0.000849055	0.0132888
840626	SIPA1L3	0.765875	0.00585922	0.0460508
650553	BIN1	0.766793	0.000904519	0.0139098
650689	CLIP3	0.767428	0.00042448	0.0083576
1740041	CRLF3	0.767958	0.000470435	0.00893711
5690431	SNTA1	0.768933	6.03901e-07	9.40407e-05
540056	PCCB	0.769007	0.00154561	0.0195687
1300228	CUEDC1	0.769192	0.00268682	0.027812
870349	ACBD6	0.769503	7.60549e-06	0.000569175
4570670	RRAS	0.771889	0.000526799	0.00957882
7560093	UBL7	0.772198	0.00168088	0.0205661
3130291	C12ORF57	0.773101	0.000997625	0.0146615
2030446	SNAPC3	0.773223	0.00444885	0.0387053
580048	GBA	0.774561	0.00574987	0.0454696
1660196	HK1	0.77494	0.00299384	0.029843
5420343	ATF6	0.775379	0.000546623	0.00980455
3390386		0.776749	0.00273968	0.0281576
5390685	LOC643433	0.7779	1.83061e-08	9.73159e-06
2120129	C20ORF175	0.779571	0.000433587	0.00847736
150019	SLAIN1	0.780099	0.00178138	0.0214459
3710609	TSPAN17	0.780267	5.27018e-05	0.00206213
6480246	LOC649095	0.78244	0.0046171	0.0396654
620332	USP41	0.782624	0.000105803	0.00329414
1260086	ID2	0.783329	0.00043637	0.00851018
1090333	CDKN2D	0.783364	0.00350026	0.0329739
4810653	YWHAH	0.783603	0.000991011	0.0145887
6450397	CCNB1IP1	0.784091	1.7963e-05	0.000997934
6590228	CD6	0.784477	0.00403376	0.0363885
4890364	C19ORF40	0.786727	5.68102e-06	0.000457344
4260019	NGRN	0.786924	0.000162157	0.00441678
670376	RUSC1	0.786969	2.00325e-05	0.00108172
4220059		0.791126	8.65625e-07	0.000121252
770543	DHPS	0.79145	0.000362822	0.00750799
6960424	TSPAN32	0.791569	0.0020863	0.0235837
730746		0.791775	2.38133e-05	0.00122691
4860367	ATRIP	0.792799	0.000334658	0.00715877
4810592	SYT15	0.793444	0.00358904	0.0335336
7400524	CRB3	0.794219	1.27332e-07	3.37689e-05
3800050	ADCY3	0.796116	4.52709e-05	0.0018711
4230259	BRCC3	0.796946	0.00041348	0.00821445
3870484	LUZP1	0.797123	0.00621987	0.0480164
5130202	CCDC25	0.797214	0.00432225	0.0380623
4810053	ANKRD13C	0.797291	0.000104605	0.00326776
940373	SLC41A3	0.797915	0.00242371	0.025921
780682		0.798099	0.00125027	0.0170116
6450603	P2RY12	0.798249	0.00353496	0.0331734
20195	SUV39H1	0.798947	0.000311174	0.00678532
650347	NUDT1	0.799676	0.00259177	0.027144
670367	RAB5A	0.800007	0.00208823	0.0235837
10768	LARGE	0.800131	0.000209905	0.00521936
7210484	C6ORF108	0.801173	0.000957069	0.0143393
3310142	TTC39C	0.801705	4.65998e-05	0.00190811
1690326	PGRMC2	0.801864	0.000161028	0.00440957
4780414	RPL32	0.806495	0.000548542	0.00981044
7560092	TMEM126A	0.806624	2.2319e-05	0.00117495
7000037	ZFAND1	0.807005	2.92201e-06	0.000276257
3780161	TMEM70	0.807079	0.00170257	0.0207302
3130576	CHIC2	0.807872	5.82008e-05	0.00219321
6580402	LOC646463	0.808678	7.10053e-06	0.000539238
460286	THOC4	0.809845	0.00379154	0.0348966
1050544	SCAMP1	0.810438	0.000907789	0.0139461
4220064	GPI	0.81075	0.000799319	0.0126907
4810333	IL12RB1	0.813567	0.000232729	0.00557799
4780136	UFC1	0.814398	1.22023e-08	7.67823e-06
4070026	KATNA1	0.815361	7.12251e-06	0.000539578
5870446	ATP5G1	0.817708	0.00261799	0.0273259
670082	GNA12	0.818159	4.57845e-05	0.00188727
110328	C14ORF32	0.818475	7.02147e-05	0.00251736
7330523	C5ORF39	0.821244	0.000719917	0.0118448
1940132	CD151	0.823505	0.00377762	0.0348141
3800482	MGC61598	0.824317	0.000295086	0.00656449
130309	CDKN1B	0.82435	1.42686e-05	0.000865341
6130044	TRIM52	0.824512	0.0042604	0.0377299
1190452	SYPL1	0.824697	5.49826e-05	0.00212441
2230408	GNB5	0.825516	0.00326226	0.0315635
2450064	NFE2L2	0.82598	0.00247345	0.0262889
130274	LCK	0.826005	0.00312722	0.0307075
20201	FUBP1	0.826698	1.08562e-05	0.000717369
3370280	MPP6	0.826964	2.63117e-05	0.00131061
1050709	RPL8	0.826992	0.00507959	0.0420793
5670368	SLC39A1	0.827275	0.00457758	0.0394468
1090414	TMEM203	0.827516	0.000523556	0.00953503
6650736	WRNIP1	0.828163	0.000253048	0.00591527
540451	LOC127295	0.828639	8.84775e-05	0.00293021
1570725	APOA1BP	0.829651	2.9649e-05	0.00140345
2600041		0.829869	0.00287766	0.0291003
2030079	RUFY1	0.831156	0.00153535	0.019487
3870301	SORBS3	0.832293	0.000297291	0.00659927
5820373	ALDH6A1	0.833373	0.000508195	0.00939398
6560670		0.833397	0.000384068	0.00779465
4120750	OBFC1	0.833482	0.00156178	0.019687
4760504		0.839308	0.00361416	0.0337055
4120437	RRS1	0.840928	1.02179e-06	0.000137196
650300	CCDC86	0.840982	0.00441364	0.0385185
6380138	WASL	0.841598	0.00043674	0.00851202
610332	CHN1	0.843942	0.000345159	0.00729663
1410408	ARID5B	0.845533	0.00130205	0.0174473
5910719	GATA3	0.845728	0.000940193	0.0142284
1510521	PAFAH1B3	0.84625	0.000268978	0.00616405
3120292	FAM117B	0.847532	0.00191089	0.0223599
3420739	SNTB1	0.848139	0.00293102	0.029418
1440670		0.848687	1.25043e-05	0.000791677
1990300	SOCS1	0.848694	0.00133188	0.0177009
670711	PLCL2	0.849106	0.00411186	0.0368546
7570148	LMNB2	0.84991	0.000344945	0.00729663
6350037	DNM1L	0.852683	1.19907e-06	0.00015152
5900133	LOC90624	0.853048	0.00198532	0.0228407
270619	GTF3A	0.853851	2.49333e-06	0.0002496
2760102	ANKMY1	0.856148	0.00518791	0.0426898
60403	ZFAND2B	0.856564	7.71619e-09	5.40712e-06
5550768		0.856624	0.00132989	0.017682
6860452	PDCD2	0.857374	0.000349076	0.0073268
3460253	OCEL1	0.857509	0.00392758	0.0357646
2850630	C19ORF48	0.85797	0.00254747	0.0268194
4570482	RPS10	0.858062	7.0036e-11	3.08488e-07
3440368	PPP1R7	0.858722	0.00072103	0.0118505
1230292	MED30	0.859163	3.21774e-05	0.00147858
1050408	SNURF	0.859302	1.6548e-05	0.000946615
520014	ISYNA1	0.85939	3.0214e-07	6.04906e-05
5490563	ZNF524	0.859637	0.00141015	0.0183822
5550204	DDRGK1	0.860068	1.32855e-08	7.87752e-06
3610039	DGAT1	0.860267	0.000110379	0.00341734
630091	NCOA7	0.861274	1.84675e-05	0.0010168
1820349	SH2D5	0.8615	0.000124735	0.00373393
4860280		0.861723	0.00497361	0.0414479
1050762	TNFRSF10A	0.862371	0.000972589	0.0144459
7380689	RPL22	0.862386	2.95074e-05	0.00140345
4900386	TOP3B	0.863942	0.000996499	0.0146519
1940296	LOC387841	0.865184	0.00492865	0.0412063
6860441	TPM4	0.865444	0.00361618	0.0337055
4010487	TRAF3	0.865831	1.29423e-07	3.37689e-05
1030458	C19ORF10	0.866116	0.000681356	0.0114459
7650121		0.867144	0.00521517	0.0428455
6860278	NINJ2	0.867771	0.0052016	0.0427642
5860373	SIGIRR	0.86808	0.00204047	0.0232412
6220242	ETFB	0.868232	0.000853634	0.0133164
4760564	SS18L2	0.868424	8.2269e-08	2.58837e-05
6420341	RSPO2	0.868742	0.000163879	0.00444405
6550064	PRDX2	0.869771	0.00338575	0.0323398
2600079	RG9MTD1	0.870302	0.000206507	0.00516821
60079	DNAJB1	0.870703	0.00636325	0.0486361
1110377	ATP5D	0.871732	3.79905e-05	0.00166338
7160719	CCT7	0.872154	0.0011012	0.0156756
3460451	SH3PXD2A	0.872973	0.000967437	0.0144171
2850440	EIF2S3	0.873508	0.000184702	0.00477762
4200196	TNFAIP8	0.874145	0.00330725	0.0318464
2570202	TAF1B	0.874566	2.85969e-06	0.000274377
6400681	SP140	0.874678	3.08507e-06	0.000286512
3840056	ERCC1	0.874975	3.64542e-05	0.00162557
2120612	SGPP2	0.875302	0.000455388	0.00872653
840014	TPMT	0.875323	1.08104e-05	0.000716811
6280092	SLC25A23	0.875671	0.000484377	0.00910984
7650433	TIMP1	0.875804	0.00514306	0.0424227
3120053	HOOK1	0.876064	0.000167862	0.00449142
610689	AIP	0.876402	1.42853e-05	0.000865341
7160246	JMJD8	0.876824	2.94297e-05	0.00140345
5260059	CXORF12	0.879186	0.000140468	0.00403264
1980719	CPM	0.883465	1.02342e-06	0.000137196
6100196	ZNF653	0.883934	0.00107748	0.0154378
5220438	C20ORF52	0.887078	2.20415e-05	0.0011657
7320747	PSTPIP1	0.887231	0.00382607	0.0351308
7050300	ZFP36L2	0.887682	0.000617207	0.0106255
6290181	RPUSD1	0.887785	0.000339929	0.00723328
1570538	GTF2E2	0.888211	7.35789e-05	0.00259572
150600		0.889334	0.000974989	0.0144459
6180114	DCDC5	0.889984	7.48684e-07	0.000109345
5820719	ZNF426	0.890498	0.000228989	0.00550735
7210762	MFSD8	0.890697	0.00223415	0.0245835
6520129	ZNF148	0.891228	0.000982473	0.0144917
5340577	HMP19	0.891363	1.39541e-06	0.000169011
5820647	ZNF668	0.892058	0.00626466	0.048177
60014	FAM84B	0.892358	0.00410826	0.0368546
4050452	PPA1	0.892698	3.01789e-06	0.000282828
2510593	HRASLS3	0.894747	5.72577e-05	0.00217895
4730392	MYL12A	0.895882	0.00252879	0.0266929
6110739	RDH14	0.896629	9.27341e-06	0.00063823
7400671	C7ORF70	0.897847	0.00509474	0.0421368
7210528	TMEM205	0.897988	0.00161549	0.0201298
4590370	SLC2A1	0.899654	0.000177109	0.00463066
3370037		0.901551	0.00591242	0.0463508
6290059	ACOT2	0.901627	1.74019e-06	0.000197097
5360446	MED27	0.901998	1.7861e-07	4.23621e-05
4210050	WDR54	0.902184	0.00165585	0.0203901
3370053		0.902807	4.83581e-05	0.0019593
7330575	KLHL28	0.903063	0.000687952	0.0114844
4810008	PEX13	0.903651	0.00148161	0.0190105
1240544		0.905281	2.49811e-05	0.00127313
5420176	LOC645904	0.90675	0.00126618	0.0171246
4900040	C21ORF128	0.907484	0.00049046	0.00917062
160114	SMAP1	0.908493	0.00105797	0.0152788
4880014	TCEA2	0.908596	6.5694e-05	0.00239303
1660608	C7ORF55	0.908655	0.00026775	0.0061521
4760056	ELOVL4	0.908854	1.74854e-05	0.000991044
460487	FAM55C	0.909427	1.73953e-06	0.000197097
5900561	SFRS3	0.911285	0.000166786	0.00448344
150441	TIGA1	0.911529	0.000474374	0.00896774
2320292	TAF5L	0.911771	2.57849e-06	0.000254816
1820341	INTS6	0.912299	0.000311445	0.00678643
5820520	BCL7C	0.912586	1.67894e-08	9.41214e-06
4120224	GPR18	0.912822	0.00101405	0.0148319
3390110	WDR33	0.912831	0.000736054	0.0119888
4560110	ARMET	0.913462	0.00220817	0.0243768
4010681	LOC374443	0.914658	2.90177e-05	0.00139362
6350121	RASSF1	0.915611	0.000529176	0.0095977
1500386		0.915768	1.22023e-05	0.000778948
6550195	ITFG2	0.918571	0.000215863	0.00529491
3830653	DNAJB2	0.919619	2.79637e-05	0.00136425
3360093	COMMD1	0.921791	0.000892931	0.013759
1030427	CUTA	0.923341	4.54364e-07	7.70977e-05
2900292	RANGAP1	0.923752	0.00342866	0.0325881
1740240	PPP2CA	0.925071	1.78859e-05	0.000996097
2600576	PRNPIP	0.925141	0.000170576	0.00453394
6110209	RSU1	0.926316	0.00572901	0.0453628
5420400	FLJ39827	0.927901	0.000331045	0.00709319
6420450	LIME1	0.927914	0.00144128	0.0186249
4220044	SLC15A3	0.929777	0.00149474	0.0191233
1410348	ATG12	0.930569	7.7572e-06	0.000574946
6270112	C11ORF17	0.931643	0.0031386	0.0307899
460376	RNF7	0.933136	4.50896e-06	0.000382989
4920327	FAM190B	0.933646	0.00187021	0.0220851
2070039	INSIG2	0.935382	0.000438309	0.00852931
2140487	DPP7	0.936093	4.10534e-06	0.000355561
4850600	ZNF17	0.936321	0.000477834	0.00902207
4210754	SERBP1	0.936727	1.14171e-05	0.000739543
3850600	PCBD1	0.93899	1.52212e-05	0.000900798
270338	TRAT1	0.940269	0.00407312	0.0366505
1410563	C18ORF25	0.940522	7.62893e-08	2.48213e-05
6480661	GSK3B	0.94145	1.17505e-06	0.000149438
7040301	PLEKHB2	0.941562	4.38697e-05	0.00182788
5310070	SHPK	0.942524	0.000878786	0.0136022
6860400	NAP1L5	0.943424	0.00203313	0.0231918
5910215	RAD51C	0.944944	0.00040884	0.00816436
5290326	LOC654155	0.945645	2.87391e-05	0.00138455
160630	PLOD3	0.946181	0.000720822	0.0118505
6840390	FBXL16	0.946925	0.00646938	0.0492155
2900427	P2RX5	0.947272	0.00323031	0.0313603
[truncated: 264 more rows]
