# Supplementary material for: Differential regulation of cytotoxicity pathway discriminating between HIV, HCV mono- and co-infection identified by transcriptome profiling of PBMCs
Source: Virol J. 2015 Jan 27;12:4. doi: 10.1186/s12985-014-0236-6 (PMC4312599; doi:10.1186/s12985-014-0236-6)
Supplement: Additional file 3: — Differentially expressed genes derived from the pairwise comparisons between HIV, HCV, and HH. The list of differentially expressed genes for the comparisons of HIV versus HH, HCV versus HH, and HIV versus HCV. [file 12985_2014_236_MOESM3_ESM.xlsx]

## Sheet: HCVvsCoinfec
Additional file 3: Table 1: Differentially expressed genes for HCV versus HH (co-infection)
ProbeID	Symbol	logFC	P.Value	FDR
5900435	TAOK1	-1.03479	6.67223e-05	0.0429886
5550474	RAB24	-0.88733	2.81118e-05	0.0325934
1660220	LOC283932	-0.618029	8.18003e-05	0.0458572
2940192	LOC389791	-0.612323	8.04171e-05	0.0458572
4280253	PAK1IP1	-0.608939	5.86693e-05	0.0429886
6770408	MCM2	-0.545528	1.76273e-05	0.0293621
1300445	SOX30	0.543371	8.07631e-06	0.0240149
6180114	DCDC5	0.548536	9.45309e-05	0.0479221
3130315	LOC653696	0.552669	1.26308e-05	0.0259631
6510398	PRKACG	0.575078	9.92486e-06	0.0240149
3710471	LOC390466	0.60264	2.39519e-05	0.0295404
4070575	EPCAM	0.610968	5.20332e-05	0.0429886
5690431	SNTA1	0.614506	2.17868e-06	0.0167938
520014	ISYNA1	0.644012	3.09224e-06	0.0187115
3310324	ALKBH7	0.660685	8.80781e-06	0.0240149
5290475	CDKN1A	0.665477	6.97695e-05	0.0429886
3520615	NA	0.675224	2.19662e-05	0.0293621
4060537	NA	0.682944	8.43953e-05	0.045991
1440349	LOC644117	0.684162	2.31866e-07	0.00357457
1190452	SYPL1	0.685209	9.19621e-05	0.0479221
50343	NR4A1	0.686414	6.87802e-05	0.0429886
5340577	HMP19	0.725508	3.64119e-06	0.0187115
1260544	AKIRIN1	0.72832	6.65697e-05	0.0429886
130309	CDKN1B	0.965903	1.21914e-07	0.00357457
3940148	CHMP1B	1.05382	1.01054e-05	0.0240149
3870131	WNT7A	1.05818	6.86286e-05	0.0429886
4890722	CD28	1.11833	4.46948e-05	0.0424763
6180592	NA	1.12167	2.18558e-05	0.0293621
3400019	RGS2	1.16033	1.3388e-06	0.0137598
50706	CD40LG	1.28684	4.38646e-05	0.0424763
6960687	DUSP2	1.35456	2.2855e-05	0.0293621
6200026	NR4A3	1.42103	8.50221e-05	0.045991
4490520	GPR183	1.57796	6.65154e-05	0.0429886
1010487	BTG2	1.71118	5.01425e-06	0.0220863
1940612	XRN2	1.89932	2.11001e-05	0.0293621
4280017	FOS	2.24627	7.60442e-05	0.0444814
2260477	PTGS2	2.51076	6.33996e-05	0.0429886
7560593	OSM	3.07031	1.01253e-05	0.0240149
6020255	EGR2	3.13969	6.29333e-05	0.0429886
6620170	HBA2	3.38999	4.85803e-05	0.0429886
6180427	G0S2	4.29695	2.04341e-05	0.0293621
The differentially expressed genes were sorted by fold change.
NA: not available.
Differential genes with fold change>2 or <-2 are highlighted in bold.

## Sheet: HIVvsCoinfec
Additional file 3: Table 2: Differentially expressed genes for HIV versus HH (co-infection)
ProbeID	Symbol	logFC	P.Value	FDR
2600369	KRT72	-1.91875	0.000155339	0.0273689
2370041	LRRN3	-1.77781	0.000408127	0.0395188
6520646	IQGAP1	-1.25826	0.000239686	0.0325562
6280504	LOC100008589	-1.20777	0.00011891	0.0261882
5900435	TAOK1	-1.15857	3.24284e-06	0.00526244
5910113	VCAN	-1.13972	1.10554e-05	0.00973917
6040053	STAB1	-1.13842	2.33002e-06	0.00478942
1230164	NA	-1.12662	0.000683451	0.0489414
6940176	ACTR3	-1.09983	0.000241593	0.0325616
4610138	CAPZA1	-1.09783	0.000191451	0.0293683
3520202	DOCK8	-1.09151	0.000196169	0.029943
3060524	LOC153561	-1.08207	6.89817e-05	0.0200652
4830605	NA	-1.05055	0.000261058	0.0339629
5310402	FPR3	-1.03918	0.000398839	0.0392452
3460133	PAK2	-0.951839	5.94236e-05	0.0185815
7550452	MRP63	-0.93873	0.000595569	0.046455
1740136	SLC38A2	-0.934135	0.000124385	0.0262683
840392	PCYOX1	-0.887971	0.000632997	0.047143
2600204	SACM1L	-0.882187	2.73083e-05	0.0128221
5670167	DGCR2	-0.857172	1.26538e-05	0.0100919
2030386	COPG2	-0.852626	0.000143092	0.0265843
7650725	UGCGL1	-0.829406	1.4459e-06	0.00405285
1770433	YWHAG	-0.823004	0.000175569	0.0288155
1340128	HSDL2	-0.822026	0.000363804	0.0385159
20451	MEFV	-0.821052	0.000200362	0.0301354
1070044	GMIP	-0.814713	0.000355323	0.0385159
6960209	CBL	-0.814175	0.000159337	0.0279139
10332	HIPK2	-0.806584	1.60775e-06	0.00413099
6660373	IKBKB	-0.796192	0.000506844	0.0426947
2750154	ELMO1	-0.790142	0.000378322	0.0387397
3890673	NUMA1	-0.785656	0.000340966	0.0383936
6400376	VPS13C	-0.774854	0.000231109	0.0319723
5670398	EDEM3	-0.757624	0.000143655	0.0265843
2320356	VASP	-0.752957	0.000150909	0.026777
780544	2006-03-01	-0.745261	0.000162943	0.0281501
1170440	AHCYL1	-0.744547	0.000410015	0.0395188
2260255	NFATC3	-0.742859	0.000145712	0.0265843
6650594	ATP11B	-0.739944	0.000137714	0.0265843
6250241	APOB48R	-0.732402	0.000252809	0.0333114
7100424	N-PAC	-0.732246	1.33518e-05	0.0102919
160170	PKM2	-0.725794	0.000397585	0.0392452
2490397	THOC2	-0.725591	8.71561e-05	0.0220269
510762	FAM62B	-0.72382	0.000337107	0.0382133
2640240	DENND4C	-0.723238	5.27638e-05	0.0182794
2470730	NA	-0.722315	0.00018188	0.0291193
6270706	SMG7	-0.697998	0.000308542	0.0367308
1400253	RAD50	-0.69151	0.000500107	0.0425446
3370112	RPN2	-0.673661	0.000359759	0.0385159
3710437	NA	-0.664359	3.16126e-05	0.0139023
2600131	DIAPH1	-0.660198	1.17382e-05	0.0100535
3190364	MGA	-0.651705	0.000371006	0.0385159
3940358	OSBPL8	-0.65026	2.38923e-05	0.0122779
5080215	SENP6	-0.640713	0.000115666	0.0261244
2230411	SMEK2	-0.626151	0.000387747	0.0388163
2710195	TARS	-0.620101	0.000422588	0.0398177
450195	2007-09-01	-0.611929	0.000515702	0.0430363
2710324	HELZ	-0.61119	0.000552669	0.044492
360132	LHFPL2	-0.60377	0.000529725	0.0432478
4290349	LOC643949	-0.6036	3.20131e-05	0.0139023
7210685	MKL1	-0.601117	0.00068062	0.0489414
1570066	TMEM39B	-0.597764	0.000362569	0.0385159
4250670	SLC43A3	-0.594753	0.000278976	0.0346869
1740433	MSL3L1	-0.59439	0.000404303	0.0393246
4890609	ABCD1	-0.594236	0.00036861	0.0385159
5550070	LSM6	-0.593148	0.000569339	0.0452434
1780079	CD99L2	-0.584203	0.000173542	0.0287679
6060475	BMPR2	-0.581654	0.000666418	0.0484615
5390148	LOC642333	-0.581213	0.000214775	0.0312365
730332	MSN	-0.576286	1.52865e-05	0.0111775
6020066	LOC651202	-0.572378	0.000325628	0.0374969
4920768	LOC647691	-0.568254	2.6018e-05	0.0125346
2060564	MNAT1	-0.564106	0.00026012	0.0339629
1850079	KIAA1267	-0.552176	8.30326e-05	0.0218816
6400121	DCTN1	-0.538559	0.000663356	0.0483529
7160292	ST3GAL2	0.537227	7.41803e-05	0.0204774
7380615	PWWP2B	0.537552	0.000529467	0.0432478
2320129	CSDA	0.539086	0.000355654	0.0385159
4200253	C14ORF28	0.540328	0.000186105	0.0291193
4260678	CCBL2	0.541121	4.86268e-05	0.0172334
4260086	NA	0.541272	0.000108462	0.0261244
130309	CDKN1B	0.545161	0.000118541	0.0261882
6480605	SSSCA1	0.54743	6.77214e-06	0.00715339
2900187	CNIH	0.547956	0.000386784	0.0388163
4900440	CIB1	0.54955	6.23008e-05	0.018961
3830372	PAXIP1	0.551971	0.000291889	0.0353306
620433	C1ORF122	0.55237	0.000549428	0.0443469
1430427	SNORD16	0.556668	0.000321027	0.0374969
1260544	AKIRIN1	0.559513	0.000410145	0.0395188
7040609	SIP1	0.559785	8.69486e-05	0.0220269
4060537	NA	0.561309	0.000242894	0.0325616
2000138	LOC642197	0.563301	0.000611606	0.046778
5560053	ATP5S	0.564163	1.7573e-05	0.0111775
7150280	LOC145853	0.565383	0.000292196	0.0353306
6650543	VHL	0.565786	0.000399669	0.0392452
1240523	RPL41	0.566902	1.2765e-05	0.0100919
5260097	RNF41	0.567315	0.000213391	0.0311824
6590463	UBB	0.573007	3.12068e-05	0.0139023
7100717	RPS15A	0.573522	0.000106534	0.0261244
2000154	MGC39900	0.57418	0.000700538	0.0497689
3310524	CACYBP	0.583044	0.000376746	0.0387397
1770397	CCNC	0.584771	0.000342433	0.0383936
1850458	SLC25A26	0.585641	0.000523969	0.0431983
7550243	TMEM38B	0.590676	2.78624e-05	0.0128221
3370246	IP6K2	0.591705	0.00014749	0.0266045
6940025	MRPL39	0.595033	0.000114854	0.0261244
5310327	NA	0.595817	0.000625007	0.047002
6660092	CAMLG	0.599244	0.000124152	0.0262683
2100209	FAM24B	0.602931	0.000114453	0.0261244
780168	ISCU	0.603121	0.000176633	0.0288155
7510154	DIDO1	0.60403	3.06226e-06	0.00524548
3190470	PLK4	0.604262	3.36795e-05	0.0141221
1410333	LOC643668	0.604571	0.000643833	0.0475517
130703	CCNDBP1	0.605033	3.33742e-05	0.0141221
6980400	TMEM185A	0.605333	2.14834e-05	0.011958
4640131	PQLC1	0.608337	0.00059153	0.046455
1260086	ID2	0.611468	0.000428179	0.0400062
6200746	GTF2IRD2B	0.612727	0.000311668	0.0369602
7380465	DPH3	0.61538	5.73141e-06	0.0066646
6900025	POLR2D	0.616244	0.000265874	0.0343
7510204	CWC15	0.62368	0.000383213	0.0387397
10768	LARGE	0.635076	0.00017006	0.028627
2480039	AZIN1	0.635169	0.00014349	0.0265843
6400025	C16ORF61	0.638304	0.000590178	0.046455
3890470	NAPB	0.638966	0.000137538	0.0265843
2030327	DKFZP564O0523	0.639103	0.000563567	0.0450167
7000386	SEC22C	0.639626	0.000188519	0.0292091
840241	TMEM189-UBE2V1	0.640129	7.10688e-05	0.0204774
2490593	COL7A1	0.642133	0.000126996	0.0262796
2760537	MTE	0.644137	0.000506886	0.0426947
5090021	NA	0.645623	8.43042e-05	0.0220269
3390661	FLYWCH1	0.646038	4.98281e-07	0.00262012
2000767	KLHL36	0.64714	0.000508188	0.0426947
2360296	NA	0.649364	0.000455275	0.0407033
430368	ZNF211	0.649436	0.000186995	0.0291193
7610754	GSPT2	0.658288	0.000173188	0.0287679
2070544	NA	0.661333	2.52247e-05	0.0125346
4490017	GLTP	0.662316	0.00048775	0.0418908
3140577	RNPC3	0.662634	2.48012e-05	0.0125346
2640554	EEF1B2	0.664923	2.21216e-05	0.011958
4890431	NA	0.66747	7.4609e-05	0.0204774
6020373	MOBKL2C	0.670513	0.000607551	0.0467148
2000500	SF3B14	0.673922	1.84885e-05	0.0111775
4540397	EIF4H	0.674816	0.000316939	0.0373741
1710368	EZH2	0.683844	0.0005186	0.0430661
110390	SLC25A34	0.685067	0.00025777	0.0338205
5960092	HIATL1	0.690171	7.39209e-05	0.0204774
4920593	CDKN2C	0.69249	3.85565e-05	0.0150483
650634	SLC25A39	0.692986	0.000396827	0.0392452
4050315	LOC646817	0.69694	0.000279252	0.0346869
3130139	C9ORF66	0.698328	0.000144619	0.0265843
7200403	SPG21	0.701028	1.26687e-05	0.0100919
5820333	RPUSD2	0.70198	3.64619e-05	0.0145105
3290332	2003-03-01	0.707518	0.00060265	0.0465702
4670487	SIVA	0.709557	0.000237996	0.0324696
270653	CLIC4	0.714092	2.36366e-05	0.0122779
450598	PHF5A	0.714832	0.000221151	0.0315736
730193	TRQ1	0.717183	0.000281248	0.0346869
1510017	LOC388588	0.721831	0.000317583	0.0373741
7610537	HMGB2	0.733402	3.87721e-06	0.00572334
2450670	HIP1R	0.734082	0.000596534	0.046455
2900246	TRIOBP	0.734416	0.000137459	0.0265843
540202	LOC344405	0.741001	6.12475e-08	0.000710307
4010433	LOC650832	0.74877	0.000617015	0.04679
2510014	TNPO1	0.750461	0.000614356	0.046778
6650164	LOC400027	0.753027	5.58591e-06	0.0066646
3400019	RGS2	0.754764	0.00012081	0.0262311
2060136	ATG4B	0.764051	4.78714e-05	0.017163
3990433	ADAP2	0.766553	0.000628926	0.0471427
3460278	C22ORF13	0.767409	2.23306e-05	0.011958
7200402	AP3S1	0.770824	9.88978e-05	0.0245913
4150553	TAF13	0.771855	0.00037082	0.0385159
940373	SLC41A3	0.779173	0.000272091	0.0345242
2810202	PHF19	0.780499	0.000165174	0.0281501
3610035	CD58	0.782611	3.43515e-05	0.0141221
6200402	MT1A	0.783297	0.000475986	0.0416479
5810521	STARD7	0.790774	0.000353482	0.0385159
2940546	C12ORF31	0.792471	0.000304663	0.0365512
3140092	TRAK1	0.79719	0.000611761	0.046778
6020368	TATDN3	0.800126	1.13068e-06	0.00387358
5360672	CCNG2	0.806698	0.000438968	0.0406448
1050360	HLA-DPB1	0.812434	0.000110516	0.0261244
2970338	LOC338799	0.812828	1.84226e-05	0.0111775
1070753	TCP11L1	0.813664	8.38151e-06	0.00783112
380301	NA	0.824365	3.93826e-05	0.0151785
1240050	ING3	0.82789	0.000223236	0.0315736
610014	HIST1H4K	0.83492	7.24681e-05	0.0204774
6040537	DIABLO	0.837811	0.000120394	0.0262311
4220044	SLC15A3	0.839348	0.000349885	0.0385159
5290475	CDKN1A	0.840174	5.09867e-07	0.00262012
1510008	GALR2	0.842075	0.000415386	0.0396089
3800537	PLEKHB2	0.849555	0.000216845	0.0312429
870594	ZNF627	0.850644	3.4089e-05	0.0141221
4810592	SYT15	0.861166	0.000141419	0.0265843
4670327	FBXO7	0.865619	0.00016525	0.0281501
6480468	BEX1	0.868164	0.000369297	0.0385159
6520433	ZNF789	0.869296	5.66632e-06	0.0066646
5090750	FOXC1	0.880533	5.81508e-05	0.0185815
4150048	FABP5	0.883525	0.000384831	0.0387761
6180592	NA	0.907373	8.60146e-05	0.0220269
7610538	H1FX	0.907589	0.000212242	0.0311622
1980424	LOC647349	0.908917	4.25467e-05	0.0157746
450615	MT2A	0.929053	0.000382514	0.0387397
380056	B3GNT2	0.932542	0.000632902	0.047143
4070017	ODC1	0.935678	3.8981e-06	0.00572334
5910152	MGC39372	0.945223	4.11842e-06	0.00577197
5720458	ASB3	0.952061	0.000222314	0.0315736
6860400	NAP1L5	0.953735	0.000145441	0.0265843
10414	PTTG1	0.971149	2.9207e-06	0.00524548
630259	VPS37D	0.972438	0.000423802	0.0398177
6330647	RPS7	0.973764	0.000123327	0.0262683
1440296	H3F3B	0.980884	7.44954e-06	0.00740941
2360445	NHP2L1	0.995922	0.000216669	0.0312429
2510403	NA	0.997092	4.3022e-08	0.000710307
6270301	RAB33A	0.999871	7.90895e-05	0.0213909
1990196	DACT3	1.00983	0.000469978	0.0414024
2940446	TGM2	1.01999	0.000451421	0.0407033
1940193	KCNK12	1.02429	1.34739e-06	0.00405285
3180541	LOC440093	1.02994	0.000526945	0.0432478
5080066	BRWD1	1.03117	0.000131384	0.0265843
6650639	VAMP1	1.0582	5.07285e-05	0.017774
6960687	DUSP2	1.06458	0.000126634	0.0262796
1400601	C20ORF100	1.09497	3.6708e-05	0.0145105
6770379	ZMYM5	1.09984	0.000137306	0.0265843
2650193	SDC4	1.11651	0.000116926	0.0261244
3850113	NA	1.1268	0.00019846	0.0301354
2810482	AHNAK	1.14817	2.22888e-05	0.011958
3890475	CENPN	1.18214	0.0003081	0.0367308
2070288	MT1E	1.21191	0.000190063	0.029301
1820592	HIST2H2AA3	1.2165	0.000143994	0.0265843
3990411	C9ORF72	1.23926	0.000629936	0.0471427
6100022	HIST2H2AC	1.25108	3.57659e-05	0.0145101
5890681	ZNF821	1.25569	0.000147549	0.0266045
1500192	HIST3H2A	1.32291	5.8572e-05	0.0185815
4060672	ARRDC3	1.33409	4.24963e-05	0.0157746
3450463	ARRDC4	1.35335	0.000599748	0.0465702
2370373	EGR3	1.35932	1.82214e-05	0.0111775
2070608	LOC652479	1.36403	0.000265073	0.0343
5570279	HIST1H1C	1.384	0.000170835	0.028627
2190634	PLEKHF2	1.38968	5.83609e-06	0.0066646
1010360	GCH1	1.40201	1.7927e-05	0.0111775
6280326	HDC	1.53055	0.000644654	0.0475517
1010487	BTG2	1.53271	5.359e-06	0.0066646
60397	TRK1	1.55814	7.76498e-07	0.00335499
3420154	NLRP3	1.59785	0.000485928	0.0418692
7330504	BCL11A	1.61933	0.00026948	0.0344228
5720184	KLF10	1.66993	0.000131084	0.0265843
4070719	C15ORF48	1.80438	0.000512017	0.0428995
6650035	LOC338758	1.81942	6.87997e-05	0.0200652
2320689	LOC653610	1.88111	4.36215e-05	0.0158233
1400592	LRRC32	1.91554	0.000226175	0.0318177
7560593	OSM	2.04474	0.000418035	0.0396138
460484	CCRN4L	2.04516	6.41583e-05	0.0192057
6840477	NA	2.07582	1.36646e-07	0.0010533
6620437	HOXA5	2.16611	0.000491793	0.0421207
1450358	HBD	2.30673	0.000141339	0.0265843
4040576	IL6	2.35413	0.000685103	0.0489414
1510181	PTGES	2.63739	0.000636351	0.0471879
3440739	HBB	2.85114	6.27257e-05	0.018961
6020255	EGR2	3.13349	1.60522e-05	0.0111775
4180768	ALAS2	3.30066	6.577e-05	0.0194989
2640286	HBA2	3.49601	1.51334e-05	0.0111775
6180427	G0S2	3.55951	6.02651e-05	0.0185815
The differentially expressed genes were sorted by fold change.
NA: not available.
Differential genes with fold change>2 or <-2 are highlighted in bold.

## Sheet: HIVvsHCV
Additional file 3: Table 3: Differentially expressed genes for HIV versus HCV
ProbeID	Symbol	logFC	P.Value	FDR
2570402	KIF5C	-1.22495	2.12568e-06	0.00936301
5130471	PDE3B	-1.08566	7.54128e-05	0.0474046
3890441	NA	-1.19327	7.24645e-06	0.0123661
2260133	RPS6KA3	-1.04141	2.00324e-05	0.023092
510762	ESYT2	-0.938242	0.000126108	0.0481857
3930707	LOC346950	-0.912357	0.000108814	0.0481857
450521	IRF2BP1	-0.860884	1.48813e-05	0.0208561
6840324	RPL13P5	-0.841429	6.03977e-06	0.0117899
5340577	HMP19	-0.810324	1.85896e-06	0.00936301
150743	LOC642250	-0.801463	0.000134991	0.0492528
160537	KDSR	-0.761607	0.000123848	0.0481857
7160369	NA	-0.753441	9.07104e-05	0.0474046
10332	HIPK2	-0.69418	0.000135453	0.0492528
1440670	NA	-0.676203	8.95158e-05	0.0474046
6510398	PRKACG	-0.675003	2.48472e-06	0.00957643
520014	ISYNA1	-0.664467	5.26648e-06	0.0117899
1440349	LOC644117	-0.650134	1.60336e-06	0.00936301
6330187	PLS1	-0.63701	8.14866e-05	0.0474046
2640408	DENND5A	-0.633187	0.000121588	0.0481857
1300445	SOX30	-0.62108	2.99365e-06	0.0102559
4220307	LOC647673	-0.620664	8.86205e-05	0.0474046
5690431	SNTA1	-0.618689	5.39871e-06	0.0117899
4900402	LOC651453	-0.616566	9.62301e-05	0.0479073
4070575	EPCAM	-0.615304	0.000108752	0.0481857
2190086	LOC642399	-0.581945	6.11809e-06	0.0117899
2570647	NA	-0.539484	3.31391e-05	0.0319305
6770408	MCM2	0.577369	2.02213e-05	0.023092
6520468	SLC35A2	0.58456	0.000117028	0.0481857
7380131	ZNF507	0.622714	3.94441e-05	0.0320047
6980400	TMEM185A	0.641015	9.42471e-05	0.0479073
2490204	QTRTD1	0.693675	9.63336e-05	0.0479073
6940025	MRPL39	0.708074	0.000112802	0.0481857
3140577	RNPC3	0.720602	7.75554e-05	0.0474046
540202	LOC344405	0.778997	5.06354e-07	0.00936301
110437	TERF1	0.782538	0.000107846	0.0481857
6020368	TATDN3	0.847889	6.51404e-06	0.0118145
7610537	HMGB2	0.84862	5.75049e-06	0.0117899
2070520	CDCA7	1.0187	8.7569e-05	0.0474046
5090750	FOXC1	1.04916	5.61308e-05	0.0402484
4070017	ODC1	1.06237	7.62029e-06	0.0123661
3990433	ADAP2	1.09776	7.80262e-05	0.0474046
3940064	KLRAP1	1.11138	4.61446e-06	0.0117899
1940193	KCNK12	1.19616	1.7698e-06	0.00936301
2070288	MT1E	2.02259	1.94002e-06	0.00936301
The differentially expressed genes were sorted by fold change.
NA: not available.
Differential genes with fold change>2 or <-2 are highlighted in bold.
