# Supplementary material for: Differential regulation of cytotoxicity pathway discriminating between HIV, HCV mono- and co-infection identified by transcriptome profiling of PBMCs
Source: Virol J. 2015 Jan 27;12:4. doi: 10.1186/s12985-014-0236-6 (PMC4312599; doi:10.1186/s12985-014-0236-6)
Supplement: Additional file 4: — Differentially regulated pathways from GSEA for the pairwise comparisons between HIV, HCV, and HH. The list of significant pathways for the comparisons of HIV versus HH, HCV versus HH, and HIV versus HCV. [file 12985_2014_236_MOESM4_ESM.xlsx]

## Sheet: Sheet1
Additional file 4: Differentially regulated pathways between HIV, HCV mono- and co-infection from GSEA
Table 1: HIV versus co-infection
Gene set name	Gene set size	NOM p-val	FDR	Direction
Immune system and development
KEGG_INTESTINAL_IMMUNE_NETWORK_FOR_IGA_PRODUCTION	48	0	0	HIV-up
KEGG_TOLL_LIKE_RECEPTOR_SIGNALING_PATHWAY	100	0	0.00185599	HIV-up
KEGG_NOD_LIKE_RECEPTOR_SIGNALING_PATHWAY	59	0	0.00288363	HIV-up
KEGG_CYTOKINE_CYTOKINE_RECEPTOR_INTERACTION	262	0	0.0277954	HIV-up
KEGG_NATURAL_KILLER_CELL_MEDIATED_CYTOTOXICITY	134	0	0.0177938	HH-up
KEGG_AXON_GUIDANCE	129	0	0.0336804	HH-up
Signaling transduction, cell cycle and mobility
KEGG_P53_SIGNALING_PATHWAY	67	0.004	0.0285067	HIV-up
KEGG_PHOSPHATIDYLINOSITOL_SIGNALING_SYSTEM	71	0	0.0188301	HH-up
KEGG_REGULATION_OF_ACTIN_CYTOSKELETON	205	0	0.0333827	HH-up
Metabolism
KEGG_STARCH_AND_SUCROSE_METABOLISM	52	0	0.00543113	HH-up
KEGG_GLYCOSAMINOGLYCAN_BIOSYNTHESIS_HEPARAN_SULFATE	26	0	0.00560658	HH-up
KEGG_INOSITOL_PHOSPHATE_METABOLISM	50	0.00186567	0.0135752	HH-up
KEGG_CITRATE_CYCLE_TCA_CYCLE	32	0	0.0175841	HH-up
KEGG_GALACTOSE_METABOLISM	26	0	0.0202344	HH-up
KEGG_CYSTEINE_AND_METHIONINE_METABOLISM	34	0.00938086	0.0364659	HH-up
Genetic information processing
KEGG_AMINOACYL_TRNA_BIOSYNTHESIS	41	0	0	HH-up
KEGG_HOMOLOGOUS_RECOMBINATION	25	0	0.00603086	HH-up
Human diseases
KEGG_LEISHMANIA_INFECTION	68	0	0	HIV-up
KEGG_SYSTEMIC_LUPUS_ERYTHEMATOSUS	130	0	0.000283154	HIV-up
KEGG_ASTHMA	30	0	0.000884476	HIV-up
KEGG_TYPE_I_DIABETES_MELLITUS	44	0	0.00104414	HIV-up
KEGG_ALLOGRAFT_REJECTION	38	0	0.00125297	HIV-up
KEGG_AUTOIMMUNE_THYROID_DISEASE	53	0	0.00807266	HIV-up
KEGG_GRAFT_VERSUS_HOST_DISEASE	41	0.00636943	0.0314686	HIV-up
KEGG_VIRAL_MYOCARDITIS	71	0.002079	0.0443243	HIV-up
Table2: HIV versus HCV
Gene set name	Gene set size	NOM p-val	FDR	Direction
Immune system
KEGG_ANTIGEN_PROCESSING_AND_PRESENTATION	88	0	0.00279611	HIV-up
KEGG_CYTOSOLIC_DNA_SENSING_PATHWAY	55	0	0.0029795	HIV-up
KEGG_TOLL_LIKE_RECEPTOR_SIGNALING_PATHWAY	100	0	0.0169311	HIV-up
KEGG_NATURAL_KILLER_CELL_MEDIATED_CYTOTOXICITY	134	0	0.0191589	HIV-up
Signaling transduction and cell cycle
KEGG_CELL_CYCLE	115	0	0.0155842	HIV-up
KEGG_WNT_SIGNALING_PATHWAY	148	0	0.00582919	HCV-up
Metabolism
KEGG_OXIDATIVE_PHOSPHORYLATION	111	0	0.0114873	HIV-up
KEGG_PYRIMIDINE_METABOLISM	93	0.00215517	0.0474532	HIV-up
Genetic information processing
KEGG_PROTEASOME	44	0	0	HIV-up
Human diseases
KEGG_SYSTEMIC_LUPUS_ERYTHEMATOSUS	130	0	0.00131017	HIV-up
KEGG_ALLOGRAFT_REJECTION	38	0	0.00196526	HIV-up
KEGG_GRAFT_VERSUS_HOST_DISEASE	41	0	0.00224429	HIV-up
KEGG_TYPE_I_DIABETES_MELLITUS	44	0	0.0053637	HIV-up
KEGG_PARKINSONS_DISEASE	106	0	0.0151912	HIV-up
KEGG_LEISHMANIA_INFECTION	68	0.00222717	0.0159075	HIV-up
KEGG_ALZHEIMERS_DISEASE	152	0	0.0437175	HIV-up
KEGG_AUTOIMMUNE_THYROID_DISEASE	53	0	0.044859	HIV-up
KEGG_HUNTINGTONS_DISEASE	164	0	0.0495885	HIV-up
Table 3: HCV versus co-infection
Gene set name	Gene set size	NOM p-val	FDR	Direction
Immune system
KEGG_NATURAL_KILLER_CELL_MEDIATED_CYTOTOXICITY	134	0	0	HH-up
KEGG_ANTIGEN_PROCESSING_AND_PRESENTATION	88	0	0	HH-up
KEGG_INTESTINAL_IMMUNE_NETWORK_FOR_IGA_PRODUCTION	48	0	0	HCV-up
KEGG_CYTOKINE_CYTOKINE_RECEPTOR_INTERACTION	262	0	0.00263096	HCV-up
KEGG_HEMATOPOIETIC_CELL_LINEAGE	87	0	0.0431194	HCV-up
Signaling transduction
KEGG_MAPK_SIGNALING_PATHWAY	258	0	0.0380433	HCV-up
Metabolism and catabolism
KEGG_VALINE_LEUCINE_AND_ISOLEUCINE_DEGRADATION	44	0	0.00123888	HH-up
KEGG_PYRIMIDINE_METABOLISM	93	0.00199601	0.0110572	HH-up
KEGG_LYSOSOME	120	0	0.0127291	HH-up
KEGG_OXIDATIVE_PHOSPHORYLATION	111	0	0.0128217	HH-up
KEGG_ONE_CARBON_POOL_BY_FOLATE	17	0.00211864	0.0137912	HH-up
KEGG_GLYCOSAMINOGLYCAN_BIOSYNTHESIS_HEPARAN_SULFATE	26	0.00817996	0.0191137	HH-up
KEGG_PROPANOATE_METABOLISM	33	0.00630252	0.019268	HH-up
KEGG_CITRATE_CYCLE_TCA_CYCLE	32	0.00431965	0.0194051	HH-up
KEGG_FATTY_ACID_METABOLISM	40	0.00992064	0.0346049	HH-up
KEGG_AMINO_SUGAR_AND_NUCLEOTIDE_SUGAR_METABOLISM	43	0.00992064	0.0363938	HH-up
KEGG_PEROXISOME	75	0.00436681	0.0370102	HH-up
KEGG_BETA_ALANINE_METABOLISM	22	0.0144928	0.0469237	HH-up
Genetic information processing
KEGG_PROTEASOME	44	0	0.000708877	HH-up
KEGG_AMINOACYL_TRNA_BIOSYNTHESIS	41	0	0.000787276	HH-up
KEGG_DNA_REPLICATION	35	0	0.00124399	HH-up
KEGG_HOMOLOGOUS_RECOMBINATION	25	0.00209205	0.0101287	HH-up
KEGG_MISMATCH_REPAIR	22	0.00205339	0.0109379	HH-up
KEGG_NUCLEOTIDE_EXCISION_REPAIR	43	0.00858369	0.0201699	HH-up
KEGG_BASE_EXCISION_REPAIR	32	0.00434783	0.0328596	HH-up
Human diseases
KEGG_LEISHMANIA_INFECTION	68	0.00562852	0.0352181	HCV-up
KEGG_RENAL_CELL_CARCINOMA	70	0	0.035646	HCV-up
Gene set size: number of genes in a particular gene set; NOM p-val: nominal p value; FDR: false discovery rate
